# Supplementary material for: TNF antagonist sensitizes synovial fibroblasts to ferroptotic cell death in collagen-induced arthritis mouse models
Source: Nat Commun. 2022 Feb 3;13:676. doi: 10.1038/s41467-021-27948-4 (PMC8813949; doi:10.1038/s41467-021-27948-4)
Supplement: Supplementary file 4 — Source data [file 41467_2021_27948_MOESM4_ESM.xlsx]

## Sheet: Fig 1
Figure 1a				Figure 1b				Figure 1c				Figure 1d				Figure 1e
8-OHdG%	RA	OA		4HNE%	RA	OA		4HNE intensity	Lining	Sublining		MDA(ug/ml)	High disease activity	Moderate disease activity		Fe (uM)	High disease activity	Moderate disease activity
	21.1455	1.084			0.091809	0.002942			1.33693	1.20183			28.35	15.05			260.156	176.562
	15.103	1.176			0	0.000808			0.649361	0.601968			22	8.9			464.844	281.25
	11.028	1.969			0.00036	0			0.73741	0.623743			18.6	8.6			111.719	128.906
	6.386	1.7445			0.010732	0.000649			0.544992	0.457062			15.5	8.05			248.438	157.812
	5.668	1.0975			0.03479	0.001257			1.43356	1.15817			10.7	7.3			186.719	185.938
	8.135	3.4565			65.238	0			1.71114	1.28906			10.2	7.1			510.156	167.188
	6.664	2.381			78.6289	0.001195			1.80774	1.15094			10.15	6.85			367.188	200.781
	8.44	2.104			58.3212	0.002819			1.07956	0.861579			9.65	6			231.875	146.875
	9.5655	1.2295			76.5521	0.001628			0.680578	0.649155			20.05				194.062
	4.9135	0.432			66.4944	0			0.506665	0.442431			5.9				480
	8.6415	0.52			46.512	0.007426			1.68759	1.43041			11.9				209.375
	3.8475	3.269			82.7379	0.015525			1.56023	1.41304			10				223.438
	6.4815	1.5615			63.7489	0.005616			0.998366	1.01875
	9.1965	0.956			78.1562	0.000766			0.87608	0.966626
	4.629	0.763			70.5164	0			1.37644	1.25144
	4.3925	0.7351			73.0086	0.000843			0.391489	0.322957
	1.9515	0.9374			36.9514	0.002999			0.243868	0.250491
	7.493	0.8329			34.093	0			0.297749	0.280802
	4.3255	1.2824			25.6871	0.001			0.544464	0.465818
	7.051	1.0241			42.0889	0.01018			1.88546	1.90657
	7.9205	0.7824			56.0241	0.05552			2.3407	1.79421
	9.9245				25.776				1.30357	1.11727
	8.1245				26.3851				1.32766	1.10361
	6.574				17.11				0.846565	1.06101
	7.6725				32.9821				1.48506	1.37748
	7.494				8.3938				1.81981	1.90535
Figure 1f
Day after disease onset	CIA+ Vehicle									CIA+IKE									CIA+Lip-1								CIA+IKE+Lip-1
0	12	8	4	6	5	4	3	2	2	10	8	6	5	6	5	3	2	2	12	7	4	5	4	2	2	3	8	8	5	4	3	3	2	3
2	12	3	4	6	8	5	4	3	9	5	8	6	8	6	8	6	3	4	12	11	4	7	8	3	5	5	12	9	7	4	3	8	7	4
4	11	5	4	7	10	5	5	3	10	5	8	11	10	6	9	9	3	4	9	13	7	7	13	6	8	5	12	7	9	4	7	7	6	7
6	13	5	4	7	13	7	10	3	11	6	7	10	10	8	9	10	5	4	10	13	8	7	13	11	6	6	11	6	10	4	4	8	8	11
8	12	6	4	7	13	9	10	3	13	6	5	9	11	8	9	8	6	4	11	13	8	6	13	11	7	8	12	6	10	5	6	8	8	11
10	12	6	6	7	13	8	10	3	13	6	5	9	10	8	9	8	6	4	11	13	8	6	13	11	10	8	11	5	11	5	6	6	8	12
12	7	6	8	7	13	8	10	4	13		4	8	10	6	9	7	6	3	10	13	8	4	13	12	11	10	10	5	13	5	6	5	8	11
14	4	8	8	8	13	6	10	3	13		1	9	7	6	7	7	6	3	9	13	6	2	13	13	12	11	10	4	13	5	4	5	8	11
16	4	10	8	6	12	9	8	4	13		0	9	7	5	7	5	5	3	6	9	6	2	13	12	12	11	10	4	13	7	3	5	7	11
18	8	11	7	10	12	12	8	4	13		0	6	5	4	7	4	6	2	10	10	7	4	12	10	12	11	10	4	11	6	3	5	7	11
20	8	11	7	10	12	12	8	3	12		0	6	4	8	6	4	6	2	10	9	8	8	10	8	10	11	10	6	11	6	3	5	6	11
22	7	9	6	9	11	12	8	3	13		3	4	2	6	4	4	6	2	8	6	8	11	9	7	8	5	8	7	9	5	3	4	6	9
Figure 1g
Day after disease onset	CIA+ Vehicle									CIA+IKE									CIA+Lip-1								CIA+IKE+Lip-1
0	15.03	11	12.29	12.94	12.24	12.71	11.49	11.99	13.8	11.42	13.66	12.96	13.9	12.16	12.79	11.04	10.23	10.6	15.39	13.7	11.67	12.52	12.71	9.8	10.72	11	13.2	11.93	13.17	10.96	10.33	11.52	11.31	10.86
2	14.21	11.51	12.56	11.94	13.45	11.92	11.56	10.55	13.99	11.97	13.14	15.97	15.85	12.53	13.13	12.47	10.68	11.83	14.05	14.49	12.75	13.13	15.43	12.28	12.77	12.1	14.1	11.59	13.03	11.61	13.53	11.5	11.91	13.24
4	16.91	12.73	12.65	14.37	16.47	13.82	14.77	11.99	15.48	11.82	11.41	14.51	13.03	12.7	13.39	13.56	11.24	11.74	13.94	14.99	12.72	12.72	15.74	14.97	13.49	11.8	14.26	11.59	14.15	11.03	13.32	13.4	13.23	14.78
6	14.28	13.17	11.5	13.49	16.91	12.71	13.88	10.88	16.92	11.4	11.04	13.56	14.03	13.09	13.64	12.52	12.54	10.87	13.72	15.72	13.3	12.76	16.3	15.01	13.51	12.84	14.31	11.73	14.05	10.78	13.26	12.33	12.73	14.59
8	15.12	11.74	13.08	13.16	16.07	13.07	14.12	12.17	16.19	11.07	10.64	13.08	14.04	11.26	13.33	12.66	12.22	10.44	13.25	15.32	11.74	11.84	15.14	14.55	14.35	13.5	13.82	11.84	14.78	11.19	13.25	11.78	13.52	14.16
10	12.13	11.99	13.78	12.09	15.81	13.58	14.06	12	16.32	11.1	10.05	12.42	13.7	11.45	13.52	12.44	12.85	10.61	13.86	14.93	12.44	11.48	15.21	13.88	14.25	14.25	14.45	12.66	15.25	10.67	12.18	11.96	13.03	13.55
12	13.55	13.97	13.47	12.6	15.87	13.3	14.8	12	16.34	—	10.15	12.98	13.72	11.52	13	13.15	12.64	10.7	13.08	15.05	11.9	11.7	15.64	14.75	14.41	14.06	14	11.4	14.63	12.03	11.71	12.21	12.91	13.32
14	13.12	13.83	14.49	12.96	15.54	13.65	14.13	11.56	14.79	—	11.12	13.11	13.62	11.65	13.84	12.4	11.04	10.64	13.5	14.93	13.07	10.62	14.72	14.34	13.56	13.99	13.84	11.93	15.07	12.73	11.35	12.2	13.32	13.68
16	14.96	13.72	13.98	14.25	15.25	15.59	14.45	11.65	15.05	—	9.95	12.69	12.05	11.07	13.62	13.44	12.29	10.1	13.57	13.97	12.24	12.87	14.43	14.2	14.52	14.37	13.49	11.19	13.82	12.58	11.37	11.47	12.42	14.16
18	13.35	13.68	13.79	14.11	15.34	15.2	13.8	11.26	14.78	—	10.44	12.94	11.62	12.89	12.42	11.62	13.21	10.01	13.58	13.58	12.91	13.9	14.12	12.58	14.08	14.16	13.5	12.45	13.79	12.39	11.57	11.98	11.79	12.92
20	13.62	13.85	12.51	13.79	14.67	15.63	13.37	11.45	15.18	—	11.94	11.39	10.79	12.35	11.44	12.2	13.41	10.31	14.48	13.81	14.06	15.36	14.8	13.3	13.63	13.42	13.96	13.57	13.62	11.27	11.44	11.96	11.98	12.8
22	13.29	13.06	12.55	13.27	13.37	14.57	12.5	12.19	14.22	—	13.23	12.18	10.79	11.82	12.15	11.43	12.24	10.17	14.14	12.68	15.1	14.15	14.27	13.04	12.91	13.56	13.02	13.4	12.63	12.13	11.93	12.23	12.66	13.58
Figure 1j
	CIA+ Vehicle	CIA+IKE		CIA+ Vehicle	CIA+IKE		CIA+ Vehicle	CIA+IKE
Cartilage damage	78.1609	75.7134	Bone erosion	35.0403	1.50767	Pannus formation	34.4688	3.33649
	82.1222	0.956521		18.137	1.36036		35.4802	1.75636
	83.5947	5.23414		23.5859	17.8896		24.7575	0.85109
	88.4788	15.6706		33.669	3.76197		23.4668	9.4731
	86.2768	62.4123		17.5927	18.1048		41.0579	13.5412
	93.121	35.875		10.8466	5.52769		27.7064	0.315427
	70.2825	51.1103		20.9334	1.9646		27.7463	0.03366
	71.7203	18.5237		21.5397	8.24533		13.3467	0.573871
	92.1638	37.0785		18.7406	18.1456		17.7344	4.15751
		8.47646			18.4156			0.223874
		17.4676			5.04768			25.22
		23.7476			5.6105			1.17025

## Sheet: Fig 2
Figure 2d						Figure 2e
Cell death	DMSO CF	RSL3 CF	DMSO RF	RSL3 RF		Lipid ROS	DMSO CF	RSL3 CF	DMSO RF	RSL3 RF
	0.43	68.1	1.39	88.7			2.78	7.2	2.84	13.9
	0.939	56.3	4.9	87.8			0.674	7.14	2.44	8.59
	0.125	41.9	0.134	79.4			0.965	1.04	6.56	13.2
	0.764	53.7	0.674	79.9			1.21	3.36	3.95	15.2
	0.564	59.5	0.948	89.2			0.066	2.2	5.62	12.4
	0.993	53	2.98	74.3			0.067	2.04	6.33	17.2
Figure 2g
	10um		20um		30um		40um		50um
	CIA+ Vehicle	CIA+ IKE	CIA+ Vehicle	CIA+ IKE	CIA+ Vehicle	CIA+ IKE	CIA+ Vehicle	CIA+ IKE	CIA+ Vehicle	CIA+ IKE
Cell number	126	551	158	656	161	658	162	658	162	658
	125	379	180	480	187	485	189	486	189	486
	215	217	249	312	254	334	254	340	254	342

## Sheet: Fig 3a
Gene_ID	Gene_name	Cluster 0	Cluster 1	Cluster 2	Cluster 3	Cluster 4	Cluster 5	Cluster 6	Cluster 7	Cluster 8	Cluster 9	Cluster 10	Cluster 11	Cluster 12	Cluster 13	Cluster 14	Cluster 15	Cluster 16	Cluster 17	Description	KEGG_A_class	KEGG_B_class	Pathway	K_ID	GO Component	GO Function	GO Process
ENSMUSG00000051951	Xkr4	0.00258957	0	0.00278738	0	0	0	0	0	0	0.00922225	0	0	0	0	0	0	0	0	X-linked Kx blood group related 4 [Source:MGI Symbol;Acc:MGI:3528744]	-	-	-	-	GO:0005575//cellular_component	GO:0003674//molecular_function	GO:0008150//biological_process
ENSMUSG00000089699	Gm1992	0	0	0	0	0	0	0	0	0	0	0	0	0	0	0	0	0	0	-	-	-	-	-	-	-	-
ENSMUSG00000102343	Gm37381	0	0	0	0	0	0	0	0	0	0	0	0	0	0	0	0	0	0	-	-	-	-	-	-	-	-
ENSMUSG00000025900	Rp1	0	0	0	0	0	0	0	0	0	0	0	0	0	0	0	0	0	0	retinitis pigmentosa 1 (human) [Source:MGI Symbol;Acc:MGI:1341105]	-	-	-	-	GO:0044424//intracellular part;GO:0043228//non-membrane-bounded organelle;GO:0005856//cytoskeleton;GO:0005737//cytoplasm;GO:0005622//intracellular;GO:0043229//intracellular organelle;GO:0044464//cell part;GO:0043232//intracellular non-membrane-bounded organelle;GO:0043234//protein complex;GO:0005575//cellular_component;GO:0032991//macromolecular complex;GO:0005929//cilium;GO:0005623//cell;GO:0043…	GO:0005515//protein binding;GO:0005488//binding;GO:0003674//molecular_function;GO:0008092//cytoskeletal protein binding	GO:0044767//single-organism developmental process;GO:0009987//cellular process;GO:0032989//cellular component morphogenesis;GO:0044763//single-organism cellular process;GO:0051716//cellular response to stimulus;GO:0048856//anatomical structure development;GO:0044700//single organism signaling;GO:0065007//biological regulation;GO:0007154//cell communication;GO:0050794//regulation of cellular proce…
ENSMUSG00000109048	Rp1	0	0	0	0	0	0	0	0	0	0	0	0	0	0	0	0	0	0	-	-	-	-	-	-	-	-
ENSMUSG00000025902	Sox17	0.0135623	1.76279	0.0125252	0.00991626	0.00808391	0.0048336	0.00682235	0.00447214	0.0988386	0.00210817	0.00740906	0.0104857	3.01115	0	0.00710253	0.0247423	0	0	SRY (sex determining region Y)-box 17 [Source:MGI Symbol;Acc:MGI:107543]	Environmental Information Processing	Signal transduction	ko04310//Wnt signaling pathway	K04495	GO:0005634//nucleus;GO:0005623//cell;GO:0043231//intracellular membrane-bounded organelle;GO:0044464//cell part;GO:0005622//intracellular;GO:0043234//protein complex;GO:0005575//cellular_component;GO:0043229//intracellular organelle;GO:0043227//membrane-bounded organelle;GO:0043226//organelle;GO:0032991//macromolecular complex;GO:0044424//intracellular part	GO:0003676//nucleic acid binding;GO:0005488//binding;GO:0000988//transcription factor activity, protein binding;GO:0003677//DNA binding;GO:0005515//protein binding;GO:0097159//organic cyclic compound binding;GO:0008134//transcription factor binding;GO:0001071//nucleic acid binding transcription factor activity;GO:1901363//heterocyclic compound binding;GO:0003674//molecular_function	GO:0008150//biological_process;GO:0051179//localization;GO:0007154//cell communication;GO:0050794//regulation of cellular process;GO:0000902//cell morphogenesis;GO:0032501//multicellular organismal process;GO:0050896//response to stimulus;GO:0007165//signal transduction;GO:0051716//cellular response to stimulus;GO:0048646//anatomical structure formation involved in morphogenesis;GO:0006928//movem…
ENSMUSG00000104328	Gm37323	0	0	0	0	0	0	0	0	0	0	0	0	0	0	0	0	0	0	-	-	-	-	-	-	-	-
ENSMUSG00000033845	Mrpl15	0.466411	0.73652	0.372266	0.667892	0.467341	0.607419	0.455485	0.58347	0.528323	0.545241	0.372067	0.515718	0.641242	0.12463	0.610297	0.279822	0.419957	1.26239	mitochondrial ribosomal protein L15 [Source:MGI Symbol;Acc:MGI:1351639]	Genetic Information Processing	Translation	ko03010//Ribosome	K02876	GO:0043228//non-membrane-bounded organelle;GO:0044464//cell part;GO:0005737//cytoplasm;GO:1990904//ribonucleoprotein complex;GO:0005622//intracellular;GO:0043229//intracellular organelle;GO:0043227//membrane-bounded organelle;GO:0044444//cytoplasmic part;GO:0005840//ribosome;GO:0005575//cellular_component;GO:0043232//intracellular non-membrane-bounded organelle;GO:0005739//mitochondrion;GO:003052…	GO:0003723//RNA binding;GO:1901363//heterocyclic compound binding;GO:0097159//organic cyclic compound binding;GO:0005488//binding;GO:0005198//structural molecule activity;GO:0003735//structural constituent of ribosome;GO:0003674//molecular_function;GO:0003676//nucleic acid binding	GO:0044237//cellular metabolic process;GO:0007005//mitochondrion organization;GO:0044249//cellular biosynthetic process;GO:0034645//cellular macromolecule biosynthetic process;GO:0043170//macromolecule metabolic process;GO:0044271//cellular nitrogen compound biosynthetic process;GO:0043604//amide biosynthetic process;GO:0006518//peptide metabolic process;GO:0006996//organelle organization;GO:0043…
ENSMUSG00000025903	Lypla1	0.257928	0.676024	0.304998	0.314561	0.27561	0.377647	0.310017	0.356925	0.489382	0.322286	0.355701	0.339116	0.699387	0.0396746	0.180064	0.166776	0.226902	0.885813	lysophospholipase 1 [Source:MGI Symbol;Acc:MGI:1344588]	Human Diseases;Metabolism	Lipid metabolism;Cancers	ko05231//Choline metabolism in cancer;ko00564//Glycerophospholipid metabolism	K06128	GO:0005829//cytosol;GO:0043226//organelle;GO:0005575//cellular_component;GO:0043231//intracellular membrane-bounded organelle;GO:0005737//cytoplasm;GO:0044444//cytoplasmic part;GO:0005623//cell;GO:0005622//intracellular;GO:0043227//membrane-bounded organelle;GO:0044424//intracellular part;GO:0044464//cell part;GO:0005576//extracellular region;GO:0005739//mitochondrion;GO:0043229//intracellular or…	GO:0003674//molecular_function	GO:0043412//macromolecule modification;GO:0071704//organic substance metabolic process;GO:0009056//catabolic process;GO:0044802//single-organism membrane organization;GO:0036211//protein modification process;GO:0044710//single-organism metabolic process;GO:0006464//cellular protein modification process;GO:0006810//transport;GO:0051234//establishment of localization;GO:0010256//endomembrane system…
ENSMUSG00000104217	Gm37988	0	0.00244687	0.00185009	0.000778884	0.00112029	0.00173707	0	0.00232369	0	0.00319329	0	0	0	0	0	0	0	0	-	-	-	-	-	-	-	-
ENSMUSG00000033813	Tcea1	0.489185	0.640102	0.5734	0.720519	0.471294	0.636816	0.565208	0.586674	0.586618	0.485501	0.653671	0.692009	0.597974	0.211397	0.42834	0.446082	0.584973	0.433721	transcription elongation factor A (SII) 1 [Source:MGI Symbol;Acc:MGI:1196624]	-	-	-	-	GO:0044422//organelle part;GO:0005654//nucleoplasm;GO:0043227//membrane-bounded organelle;GO:0044464//cell part;GO:0043226//organelle;GO:0043233//organelle lumen;GO:0043231//intracellular membrane-bounded organelle;GO:0043232//intracellular non-membrane-bounded organelle;GO:0044428//nuclear part;GO:0044446//intracellular organelle part;GO:0031981//nuclear lumen;GO:0044424//intracellular part;GO:0…	GO:0043167//ion binding;GO:1901363//heterocyclic compound binding;GO:0003676//nucleic acid binding;GO:0005488//binding;GO:0003677//DNA binding;GO:0097159//organic cyclic compound binding;GO:0003674//molecular_function	GO:0006807//nitrogen compound metabolic process;GO:0044767//single-organism developmental process;GO:0044237//cellular metabolic process;GO:0034641//cellular nitrogen compound metabolic process;GO:0065008//regulation of biological quality;GO:0044699//single-organism process;GO:0002376//immune system process;GO:0030154//cell differentiation;GO:0009987//cellular process;GO:0044763//single-organism …
ENSMUSG00000002459	Rgs20	0.000641121	0	0.00572166	0.00199581	0.000993035	0.00136459	0	0.00355464	0	0	0	0	0	0	0	0	0	0	regulator of G-protein signaling 20 [Source:MGI Symbol;Acc:MGI:1929866]	-	-	-	-	GO:0043234//protein complex;GO:0031982//vesicle;GO:0043231//intracellular membrane-bounded organelle;GO:0005634//nucleus;GO:0031988//membrane-bounded vesicle;GO:0043226//organelle;GO:0005575//cellular_component;GO:0043232//intracellular non-membrane-bounded organelle;GO:0043227//membrane-bounded organelle;GO:0071944//cell periphery;GO:0031410//cytoplasmic vesicle;GO:0044424//intracellular part;GO…	GO:0030234//enzyme regulator activity;GO:0005488//binding;GO:0005515//protein binding;GO:0003674//molecular_function;GO:0019899//enzyme binding;GO:0098772//molecular function regulator	GO:0044707//single-multicellular organism process;GO:0051641//cellular localization;GO:0044699//single-organism process;GO:0044767//single-organism developmental process;GO:0051179//localization;GO:0007165//signal transduction;GO:0016482//cytoplasmic transport;GO:0051716//cellular response to stimulus;GO:0046907//intracellular transport;GO:0006605//protein targeting;GO:0006810//transport;GO:00162…
ENSMUSG00000085623	Gm16041	0	0	0	0	0	0	0	0	0	0	0	0	0	0	0	0	0	0	-	-	-	-	-	-	-	-
ENSMUSG00000033793	Atp6v1h	0.295905	0.386893	0.291874	0.253087	0.269436	0.339389	0.278757	0.35074	0.345482	0.356548	0.387316	0.28865	0.371952	0.0154807	0.235102	0.24443	0.5457	0.0661743	ATPase, H+ transporting, lysosomal V1 subunit H [Source:MGI Symbol;Acc:MGI:1914864]	Organismal Systems;Cellular Processes;Human Diseases;Metabolism	Transport and catabolism;Infectious diseases;Global and Overview;Immune diseases;Energy metabolism;Nervous system	ko01100//Metabolic pathways;ko05152//Tuberculosis;ko04145//Phagosome;ko00190//Oxidative phosphorylation;ko04142//Lysosome;ko05323//Rheumatoid arthritis;ko04721//Synaptic vesicle cycle	K02144	GO:0044444//cytoplasmic part;GO:0043231//intracellular membrane-bounded organelle;GO:0000323//lytic vacuole;GO:0005623//cell;GO:0043226//organelle;GO:0043227//membrane-bounded organelle;GO:0032991//macromolecular complex;GO:0005575//cellular_component;GO:0005622//intracellular;GO:0005773//vacuole;GO:0043234//protein complex;GO:0044464//cell part;GO:0005576//extracellular region;GO:0044424//intrac…	GO:0016818//hydrolase activity, acting on acid anhydrides, in phosphorus-containing anhydrides;GO:0003674//molecular_function;GO:0017111//nucleoside-triphosphatase activity;GO:0016817//hydrolase activity, acting on acid anhydrides;GO:0016887//ATPase activity;GO:0003824//catalytic activity;GO:0005215//transporter activity;GO:0016462//pyrophosphatase activity;GO:0022857//transmembrane transporter a…	GO:0044763//single-organism cellular process;GO:0044699//single-organism process;GO:0009987//cellular process;GO:0055085//transmembrane transport;GO:0008150//biological_process;GO:0016192//vesicle-mediated transport;GO:0044765//single-organism transport;GO:0051179//localization;GO:1902578//single-organism localization;GO:0051234//establishment of localization;GO:0006810//transport
ENSMUSG00000025905	Oprk1	0	0	0	0	0	0	0	0	0	0	0	0	0	0	0	0	0	0	opioid receptor, kappa 1 [Source:MGI Symbol;Acc:MGI:97439]	Environmental Information Processing	Signaling molecules and interaction	ko04080//Neuroactive ligand-receptor interaction	K04214	GO:0005886//plasma membrane;GO:0005575//cellular_component;GO:0016020//membrane;GO:0005623//cell;GO:0071944//cell periphery;GO:0044464//cell part	GO:0003674//molecular_function;GO:0004871//signal transducer activity	GO:0040011//locomotion;GO:0019538//protein metabolic process;GO:0006464//cellular protein modification process;GO:0044419//interspecies interaction between organisms;GO:0006091//generation of precursor metabolites and energy;GO:0036211//protein modification process;GO:0023052//signaling;GO:0044260//cellular macromolecule metabolic process;GO:0009987//cellular process;GO:0044765//single-organism t…
ENSMUSG00000033774	Npbwr1	0	0	0	0	0	0	0	0	0	0	0	0	0	0	0	0	0	0	neuropeptides B/W receptor 1 [Source:MGI Symbol;Acc:MGI:891989]	Environmental Information Processing	Signaling molecules and interaction	ko04080//Neuroactive ligand-receptor interaction	K05268	GO:0071944//cell periphery;GO:0005886//plasma membrane;GO:0044464//cell part;GO:0005575//cellular_component;GO:0005623//cell;GO:0016020//membrane	GO:0004871//signal transducer activity;GO:0003674//molecular_function	GO:0050789//regulation of biological process;GO:0044763//single-organism cellular process;GO:0007267//cell-cell signaling;GO:0009987//cellular process;GO:0007154//cell communication;GO:0065007//biological regulation;GO:0050896//response to stimulus;GO:0007165//signal transduction;GO:0051716//cellular response to stimulus;GO:0044699//single-organism process;GO:0050794//regulation of cellular proce…
ENSMUSG00000025907	Rb1cc1	0.527942	0.736388	0.555297	0.457408	0.636567	0.554483	0.607982	0.533849	0.4966	0.531672	0.483256	0.531379	0.913875	0.3477	0.469666	0.501679	0.336329	0.183486	RB1-inducible coiled-coil 1 [Source:MGI Symbol;Acc:MGI:1341850]	Organismal Systems	Aging	ko04211//Longevity regulating pathway - mammal	K17589	GO:0005829//cytosol;GO:0005575//cellular_component;GO:0005737//cytoplasm;GO:0043226//organelle;GO:0005634//nucleus;GO:0043231//intracellular membrane-bounded organelle;GO:0032991//macromolecular complex;GO:0031975//envelope;GO:0005622//intracellular;GO:0044446//intracellular organelle part;GO:0044422//organelle part;GO:0043227//membrane-bounded organelle;GO:0043234//protein complex;GO:0044424//in…	GO:0019899//enzyme binding;GO:0005515//protein binding;GO:0003674//molecular_function;GO:0005488//binding	GO:0050896//response to stimulus;GO:0016265//death;GO:0044267//cellular protein metabolic process;GO:0044238//primary metabolic process;GO:0019538//protein metabolic process;GO:0032502//developmental process;GO:0043412//macromolecule modification;GO:0009987//cellular process;GO:0044700//single organism signaling;GO:0009058//biosynthetic process;GO:0022607//cellular component assembly;GO:0006950//…
ENSMUSG00000090031	4732440D04Rik	0.0385511	0.0767367	0.0843434	0.0377459	0.0948635	0.0526966	0.0387128	0.034384	0.0705419	0.0342272	0.0410273	0.052792	0.0247883	0.0313003	0.0434708	0.126007	0.0454814	0	-	-	-	-	-	-	-	-
ENSMUSG00000087247	Fam150a	0	0	0	0	0	0	0	0	0	0	0	0	0	0	0	0	0	0	family with sequence similarity 150, member A [Source:MGI Symbol;Acc:MGI:3645495]	-	-	-	-	GO:0005575//cellular_component	GO:0003674//molecular_function;GO:0005488//binding;GO:0005515//protein binding;GO:0019899//enzyme binding;GO:0030234//enzyme regulator activity;GO:0098772//molecular function regulator	GO:0030154//cell differentiation;GO:0065007//biological regulation;GO:0007165//signal transduction;GO:0019538//protein metabolic process;GO:0044699//single-organism process;GO:0048869//cellular developmental process;GO:0050896//response to stimulus;GO:0007154//cell communication;GO:0044267//cellular protein metabolic process;GO:0044237//cellular metabolic process;GO:0050794//regulation of cellula…
ENSMUSG00000033740	St18	0	0	0	0	0	0	0	0	0	0	0	0	0	0	0	0	0	0	suppression of tumorigenicity 18 [Source:MGI Symbol;Acc:MGI:2446700]	-	-	-	-	GO:0043229//intracellular organelle;GO:0005634//nucleus;GO:0043227//membrane-bounded organelle;GO:0043231//intracellular membrane-bounded organelle;GO:0043226//organelle;GO:0005623//cell;GO:0005575//cellular_component;GO:0044424//intracellular part;GO:0005622//intracellular;GO:0044464//cell part	GO:0043167//ion binding;GO:0003674//molecular_function;GO:0001071//nucleic acid binding transcription factor activity;GO:0005488//binding	GO:0008152//metabolic process;GO:0044237//cellular metabolic process;GO:0008150//biological_process;GO:0009987//cellular process;GO:0009058//biosynthetic process;GO:0034641//cellular nitrogen compound metabolic process;GO:0006807//nitrogen compound metabolic process
ENSMUSG00000051285	Pcmtd1	0.416752	1.18033	0.455532	0.282605	0.330441	0.324523	0.46582	0.345727	0.424657	0.359845	0.786938	0.743389	2.6525	0.011494	0.327768	0.544133	0.356538	0.458382	protein-L-isoaspartate (D-aspartate) O-methyltransferase domain containing 1 [Source:MGI Symbol;Acc:MGI:2441773]	-	-	-	-	GO:0005623//cell;GO:0005737//cytoplasm;GO:0044424//intracellular part;GO:0005575//cellular_component;GO:0005622//intracellular;GO:0044464//cell part	GO:0008168//methyltransferase activity;GO:0003824//catalytic activity;GO:0003674//molecular_function;GO:0016741//transferase activity, transferring one-carbon groups;GO:0016740//transferase activity	GO:0009987//cellular process;GO:0008152//metabolic process;GO:0006464//cellular protein modification process;GO:0036211//protein modification process;GO:0044238//primary metabolic process;GO:0019538//protein metabolic process;GO:0043412//macromolecule modification;GO:0008150//biological_process;GO:0044237//cellular metabolic process;GO:0044260//cellular macromolecule metabolic process;GO:0044267/…
ENSMUSG00000097797	Gm26901	0.00333125	0.00549541	0	0.0022113	0.00231034	0.00252367	0.00341518	0	0	0	0.0110275	0	0	0	0	0	0	0	-	-	-	-	-	-	-	-
ENSMUSG00000103067	Gm30414	0	0	0	0	0	0	0	0	0	0	0	0	0	0	0	0	0	0	-	-	-	-	-	-	-	-
ENSMUSG00000025909	Sntg1	0	0	0	0	0	0	0	0	0	0	0	0	0	0	0	0	0	0	syntrophin, gamma 1 [Source:MGI Symbol;Acc:MGI:1918346]	-	-	-	-	GO:0005622//intracellular;GO:0005575//cellular_component;GO:0043226//organelle;GO:0043229//intracellular organelle;GO:0005856//cytoskeleton;GO:0005737//cytoplasm;GO:0016020//membrane;GO:0043228//non-membrane-bounded organelle;GO:0005886//plasma membrane;GO:0044424//intracellular part;GO:0005623//cell;GO:0043232//intracellular non-membrane-bounded organelle;GO:0071944//cell periphery;GO:0044464//c…	GO:0003674//molecular_function	GO:0044419//interspecies interaction between organisms;GO:0050896//response to stimulus;GO:0002376//immune system process;GO:0006914//autophagy;GO:0071840//cellular component organization or biogenesis;GO:0007005//mitochondrion organization;GO:0044403//symbiosis, encompassing mutualism through parasitism;GO:0006996//organelle organization;GO:0006950//response to stress;GO:0009987//cellular proces…
ENSMUSG00000061024	Rrs1	0.180477	0.322912	0.211502	0.30103	0.246994	0.304487	0.257872	0.220978	0.190018	0.268019	0.219985	0.166704	0.0866053	0.136754	0.364334	0.370957	0.192286	0.043528	ribosome biogenesis regulator 1 [Source:MGI Symbol;Acc:MGI:1929721]	-	-	-	-	GO:0005575//cellular_component;GO:0012505//endomembrane system;GO:0031981//nuclear lumen;GO:0044464//cell part;GO:0043227//membrane-bounded organelle;GO:0005694//chromosome;GO:0043232//intracellular non-membrane-bounded organelle;GO:0031974//membrane-enclosed lumen;GO:0005634//nucleus;GO:0044424//intracellular part;GO:0044428//nuclear part;GO:0043228//non-membrane-bounded organelle;GO:0005783//en…	GO:0005488//binding;GO:0003674//molecular_function;GO:1901363//heterocyclic compound binding;GO:0097159//organic cyclic compound binding;GO:0003676//nucleic acid binding;GO:0003723//RNA binding	GO:0002376//immune system process;GO:0044767//single-organism developmental process;GO:0007059//chromosome segregation;GO:0016043//cellular component organization;GO:0034641//cellular nitrogen compound metabolic process;GO:0071840//cellular component organization or biogenesis;GO:0009987//cellular process;GO:0051179//localization;GO:0044699//single-organism process;GO:0007049//cell cycle;GO:00488…
ENSMUSG00000025911	Adhfe1	0.0090165	0.00256095	0.032963	0.00895297	0.00946868	0.0100967	0.0140842	0.0115908	0	0.0190071	0.0226236	0	0.0200128	0	0.0968796	0	0.0454814	0.0462642	alcohol dehydrogenase, iron containing, 1 [Source:MGI Symbol;Acc:MGI:1923437]	-	-	-	-	GO:0044424//intracellular part;GO:0044444//cytoplasmic part;GO:0043231//intracellular membrane-bounded organelle;GO:0044464//cell part;GO:0043227//membrane-bounded organelle;GO:0005623//cell;GO:0005739//mitochondrion;GO:0005622//intracellular;GO:0005575//cellular_component;GO:0043226//organelle;GO:0005737//cytoplasm;GO:0043229//intracellular organelle	GO:0003674//molecular_function;GO:0005488//binding;GO:0043167//ion binding;GO:0003824//catalytic activity;GO:0016491//oxidoreductase activity	GO:0008150//biological_process;GO:0006810//transport;GO:0051179//localization;GO:0051234//establishment of localization
ENSMUSG00000067879	3110035E14Rik	0	0	0	0	0	0	0	0	0	0	0	0	0	0	0	0	0	0	RIKEN cDNA 3110035E14 gene [Source:MGI Symbol;Acc:MGI:1924232]	-	-	-	-	GO:0005575//cellular_component	GO:0003674//molecular_function	GO:0008150//biological_process
ENSMUSG00000099827	Gm29520	0	0	0	0	0	0	0	0	0	0	0	0	0	0	0	0	0	0	-	-	-	-	-	-	-	-
ENSMUSG00000025912	Mybl1	0.00862076	0.0169072	0.0188173	0.113231	0.00992747	0.0200932	0.00847237	0.0151294	0.0384062	0	0	0.0129911	0.0195425	0	0.0801483	0	0	0	myeloblastosis oncogene-like 1 [Source:MGI Symbol;Acc:MGI:99925]	Human Diseases	Infectious diseases	ko05166//HTLV-I infection	K09421	-	GO:0005488//binding;GO:1901363//heterocyclic compound binding;GO:0003676//nucleic acid binding;GO:0001071//nucleic acid binding transcription factor activity;GO:0003674//molecular_function;GO:0003677//DNA binding;GO:0097159//organic cyclic compound binding	GO:0044237//cellular metabolic process;GO:0009987//cellular process;GO:0008152//metabolic process;GO:0006807//nitrogen compound metabolic process;GO:0008150//biological_process;GO:0034641//cellular nitrogen compound metabolic process;GO:0009058//biosynthetic process
ENSMUSG00000045210	Vcpip1	0.255142	0.301268	0.299893	0.216944	0.263538	0.246361	0.23421	0.248252	0.217946	0.228851	0.295926	0.332667	0.257398	0.129872	0.14536	0.274754	0.203097	0.0152338	valosin containing protein (p97)/p47 complex interacting protein 1 [Source:MGI Symbol;Acc:MGI:1917925]	-	-	-	-	GO:0005622//intracellular;GO:0044424//intracellular part;GO:0044464//cell part;GO:0005575//cellular_component;GO:0005623//cell;GO:0005737//cytoplasm	GO:0016787//hydrolase activity;GO:0003824//catalytic activity;GO:0003674//molecular_function;GO:0008233//peptidase activity	GO:0000278//mitotic cell cycle;GO:1902589//single-organism organelle organization;GO:1903047//mitotic cell cycle process;GO:0061024//membrane organization;GO:0043170//macromolecule metabolic process;GO:0009987//cellular process;GO:0071704//organic substance metabolic process;GO:0022607//cellular component assembly;GO:0006464//cellular protein modification process;GO:0016043//cellular component or…
ENSMUSG00000097893	1700034P13Rik	0.00112056	0.000655374	0.00133084	0.00387775	0.00247041	0.00356364	0.0024382	0.00113946	0.0063926	0.00335396	0	0	0	0.0313003	0	0	0	0	-	-	-	-	-	-	-	-
ENSMUSG00000025915	Sgk3	0.0579955	0.134248	0.0452236	0.0845548	0.0537121	0.116582	0.047607	0.11864	0.0592227	0.066444	0.0648347	0.116434	0.184918	0.209014	0.214532	0.312556	0.31447	0.0208699	serum/glucocorticoid regulated kinase 3 [Source:MGI Symbol;Acc:MGI:2182368]	Environmental Information Processing	Signal transduction	ko04151//PI3K-Akt signaling pathway;ko04068//FoxO signaling pathway	K13304	GO:0005737//cytoplasm;GO:0043231//intracellular membrane-bounded organelle;GO:0043229//intracellular organelle;GO:0043227//membrane-bounded organelle;GO:0044444//cytoplasmic part;GO:0044464//cell part;GO:0005773//vacuole;GO:0031988//membrane-bounded vesicle;GO:0043226//organelle;GO:0031410//cytoplasmic vesicle;GO:0005768//endosome;GO:0016023//cytoplasmic, membrane-bounded vesicle;GO:0031982//vesi…	GO:0005488//binding;GO:0016301//kinase activity;GO:0008289//lipid binding;GO:0003674//molecular_function;GO:0016740//transferase activity;GO:0003824//catalytic activity;GO:0016772//transferase activity, transferring phosphorus-containing groups	GO:0023052//signaling;GO:0051179//localization;GO:0043170//macromolecule metabolic process;GO:0019538//protein metabolic process;GO:0044699//single-organism process;GO:0044700//single organism signaling;GO:0051234//establishment of localization;GO:0006810//transport;GO:0044260//cellular macromolecule metabolic process;GO:0050896//response to stimulus;GO:0065007//biological regulation;GO:0042592//…
ENSMUSG00000046101	Mcmdc2	0.000362389	0	0	0.00138368	0.00401551	0.00162772	0.00211453	0.00240871	0.0104229	0	0	0.0192176	0	0	0.00982128	0	0	0	minichromosome maintenance domain containing 2 [Source:MGI Symbol;Acc:MGI:3045334]	-	-	-	-	GO:0005575//cellular_component	GO:0005488//binding;GO:1901363//heterocyclic compound binding;GO:0003676//nucleic acid binding;GO:0097159//organic cyclic compound binding;GO:0003674//molecular_function;GO:0003677//DNA binding	GO:0046483//heterocycle metabolic process;GO:1901360//organic cyclic compound metabolic process;GO:0008152//metabolic process;GO:0006807//nitrogen compound metabolic process;GO:0034641//cellular nitrogen compound metabolic process;GO:0043170//macromolecule metabolic process;GO:0006725//cellular aromatic compound metabolic process;GO:0044260//cellular macromolecule metabolic process;GO:0009058//bi…
ENSMUSG00000098234	Snhg6	0.631265	0.581707	0.517213	0.47699	0.568501	0.506942	0.482113	0.380486	0.433119	0.599361	0.343656	0.320711	0.383407	0.100818	0.556645	0.387111	0.353309	0.766954	-	-	-	-	-	-	-	-
ENSMUSG00000099032	Tcf24	0.000796835	0	0	0	0.00600034	0.00376994	0	0.00427518	0	0	0.0290874	0	0	0	0	0.0917557	0	0	transcription factor 24 [Source:MGI Symbol;Acc:MGI:3780500]	-	-	-	-	GO:0005575//cellular_component	GO:0003674//molecular_function	GO:0008150//biological_process
ENSMUSG00000025916	Ppp1r42	0	0.000579854	0	0	0	0	0	0	0	0	0	0	0	0	0	0	0.0808713	0	protein phosphatase 1, regulatory subunit 42 [Source:MGI Symbol;Acc:MGI:1921138]	-	-	-	-	GO:0044430//cytoskeletal part;GO:0015630//microtubule cytoskeleton;GO:0005856//cytoskeleton;GO:0044424//intracellular part;GO:0043229//intracellular organelle;GO:0005737//cytoplasm;GO:0005815//microtubule organizing center;GO:0043228//non-membrane-bounded organelle;GO:0005622//intracellular;GO:0043226//organelle;GO:0005575//cellular_component;GO:0005623//cell;GO:0044446//intracellular organelle p…	GO:0003674//molecular_function;GO:0005515//protein binding;GO:0008092//cytoskeletal protein binding;GO:0005488//binding	GO:0008150//biological_process
ENSMUSG00000087199	Gm15818	0	0	0	0	0	0	0	0	0	0	0	0	0	0	0	0	0	0	-	-	-	-	-	-	-	-
ENSMUSG00000025917	Cops5	0.58568	0.78038	0.596916	0.910955	0.718788	0.861751	0.627441	0.857819	0.81395	0.611658	0.466	0.683942	0.559472	0.261807	0.732666	0.758734	0.349443	1.37028	COP9 signalosome subunit 5 [Source:MGI Symbol;Acc:MGI:1349415]	-	-	-	-	GO:0044422//organelle part;GO:0005575//cellular_component;GO:0032991//macromolecular complex;GO:0044444//cytoplasmic part;GO:0043227//membrane-bounded organelle;GO:0005737//cytoplasm;GO:0031982//vesicle;GO:0005634//nucleus;GO:0005623//cell;GO:0044464//cell part;GO:0043233//organelle lumen;GO:0031974//membrane-enclosed lumen;GO:0043226//organelle;GO:0043231//intracellular membrane-bounded organell…	GO:0008233//peptidase activity;GO:0005488//binding;GO:0003674//molecular_function;GO:0016787//hydrolase activity;GO:0000988//transcription factor activity, protein binding;GO:0003824//catalytic activity;GO:0043167//ion binding	GO:0050794//regulation of cellular process;GO:0009987//cellular process;GO:0036211//protein modification process;GO:0044699//single-organism process;GO:0007049//cell cycle;GO:0044238//primary metabolic process;GO:0071704//organic substance metabolic process;GO:0007165//signal transduction;GO:0006810//transport;GO:0043170//macromolecule metabolic process;GO:0016192//vesicle-mediated transport;GO:0…
ENSMUSG00000056763	Cspp1	0.264158	0.337161	0.230125	0.247249	0.194922	0.187486	0.279117	0.219651	0.261455	0.154488	0.267161	0.372708	0.488335	0.184889	0.158094	0.113848	0.136941	0.0925498	centrosome and spindle pole associated protein 1 [Source:MGI Symbol;Acc:MGI:2681832]	-	-	-	-	GO:0044422//organelle part;GO:0043226//organelle;GO:0005815//microtubule organizing center;GO:0005623//cell;GO:0043232//intracellular non-membrane-bounded organelle;GO:0043229//intracellular organelle;GO:0044446//intracellular organelle part;GO:0005737//cytoplasm;GO:0043228//non-membrane-bounded organelle;GO:0005575//cellular_component;GO:0044430//cytoskeletal part;GO:0044424//intracellular part;…	GO:0003674//molecular_function	GO:0044763//single-organism cellular process;GO:0044699//single-organism process;GO:0009987//cellular process;GO:0007049//cell cycle;GO:0051301//cell division;GO:0008150//biological_process
ENSMUSG00000067851	Arfgef1	0.287	0.320249	0.274167	0.260323	0.270875	0.270141	0.249003	0.225968	0.254133	0.214192	0.146709	0.24695	0.362413	0.0244507	0.388299	0.201719	0.286419	0.0417397	ADP-ribosylation factor guanine nucleotide-exchange factor 1(brefeldin A-inhibited) [Source:MGI Symbol;Acc:MGI:2442988]	Cellular Processes	Transport and catabolism	ko04144//Endocytosis	K18442	GO:0005794//Golgi apparatus;GO:0043231//intracellular membrane-bounded organelle;GO:0012505//endomembrane system;GO:0044422//organelle part;GO:0043233//organelle lumen;GO:0044444//cytoplasmic part;GO:0043227//membrane-bounded organelle;GO:0070013//intracellular organelle lumen;GO:0005623//cell;GO:0043226//organelle;GO:0044428//nuclear part;GO:0044464//cell part;GO:0031974//membrane-enclosed lumen…	GO:0008092//cytoskeletal protein binding;GO:0003674//molecular_function;GO:0005488//binding;GO:0005515//protein binding	GO:0032502//developmental process;GO:0051179//localization;GO:0006950//response to stress;GO:0050896//response to stimulus;GO:0043412//macromolecule modification;GO:0005975//carbohydrate metabolic process;GO:0007010//cytoskeleton organization;GO:0044763//single-organism cellular process;GO:0009058//biosynthetic process;GO:0016192//vesicle-mediated transport;GO:0044237//cellular metabolic process;…
ENSMUSG00000042501	Cpa6	0.0366025	0	0.00310793	0.00945685	0.00625581	0.00735654	0.00600182	0.00198517	0	0	0	0.185802	0	0	0.175297	0	0	0	carboxypeptidase A6 [Source:MGI Symbol;Acc:MGI:3045348]	-	-	-	-	GO:0005576//extracellular region;GO:0005615//extracellular space;GO:0005578//proteinaceous extracellular matrix;GO:0044421//extracellular region part;GO:0005575//cellular_component;GO:0031012//extracellular matrix	GO:0005488//binding;GO:0008233//peptidase activity;GO:0043167//ion binding;GO:0003674//molecular_function;GO:0003824//catalytic activity;GO:0016787//hydrolase activity	GO:0008150//biological_process
ENSMUSG00000048960	Prex2	0.0162912	1.93238	0.101899	0.00772163	0.0127928	0.0133552	0.0218207	0.0178457	0.071029	0.0153663	0.0340633	0.0725902	3.54913	0	0	0.0709779	0	0	phosphatidylinositol-3,4,5-trisphosphate-dependent Rac exchange factor 2 [Source:MGI Symbol;Acc:MGI:1923385]	-	-	-	-	GO:0005575//cellular_component;GO:0005886//plasma membrane;GO:0016020//membrane;GO:0005622//intracellular;GO:0071944//cell periphery;GO:0005623//cell;GO:0044464//cell part	GO:0030234//enzyme regulator activity;GO:0003674//molecular_function;GO:0098772//molecular function regulator	GO:0009653//anatomical structure morphogenesis;GO:0050789//regulation of biological process;GO:0007165//signal transduction;GO:0000902//cell morphogenesis;GO:0030154//cell differentiation;GO:0051716//cellular response to stimulus;GO:0044700//single organism signaling;GO:0007154//cell communication;GO:0023052//signaling;GO:0008150//biological_process;GO:0065007//biological regulation;GO:0048856//a…
ENSMUSG00000057715	A830018L16Rik	0	0	0.00434562	0.000529852	0.00106263	0	0	0	0	0	0	0	0	0	0	0	0	0	RIKEN cDNA A830018L16 gene [Source:MGI Symbol;Acc:MGI:2444149]	-	-	-	-	GO:0005575//cellular_component	GO:0003674//molecular_function	GO:0008150//biological_process
ENSMUSG00000097171	Gm17644	0	0	0	0	0	0	0	0	0	0	0	0	0	0	0	0	0	0	-	-	-	-	-	-	-	-
ENSMUSG00000101314	Gm29663	0	0	0	0	0	0	0	0	0	0	0	0	0	0	0	0	0	0	-	-	-	-	-	-	-	-
ENSMUSG00000016918	Sulf1	1.31848	0.247568	0.880854	1.02683	1.09275	1.30214	1.17574	1.19575	1.24219	1.02189	0.565087	0.619139	0.174584	0.0360575	0.363985	0.5864	0.172097	0	sulfatase 1 [Source:MGI Symbol;Acc:MGI:2138563]	-	-	-	-	GO:0005737//cytoplasm;GO:0005575//cellular_component;GO:0043229//intracellular organelle;GO:0012505//endomembrane system;GO:0044421//extracellular region part;GO:0071944//cell periphery;GO:0005615//extracellular space;GO:0005623//cell;GO:0005794//Golgi apparatus;GO:0016020//membrane;GO:0043231//intracellular membrane-bounded organelle;GO:0005783//endoplasmic reticulum;GO:0005622//intracellular;GO…	GO:0043167//ion binding;GO:0003674//molecular_function;GO:0005488//binding	GO:0050794//regulation of cellular process;GO:0008152//metabolic process;GO:0016265//death;GO:0007165//signal transduction;GO:0030198//extracellular matrix organization;GO:0048856//anatomical structure development;GO:0050896//response to stimulus;GO:0044707//single-multicellular organism process;GO:0006807//nitrogen compound metabolic process;GO:0040011//locomotion;GO:0044763//single-organism cel…
ENSMUSG00000025938	Slco5a1	0.0154345	0.0100214	0.0119718	0.0112685	0.0378397	0.0290523	0.0127655	0.00565084	0.00206729	0.0276512	0	0.0178699	0.0253031	0	0	0	0	0.0208699	solute carrier organic anion transporter family, member 5A1 [Source:MGI Symbol;Acc:MGI:2443431]	-	-	-	-	GO:0044464//cell part;GO:0071944//cell periphery;GO:0016020//membrane;GO:0005623//cell;GO:0005575//cellular_component;GO:0005886//plasma membrane	GO:0005215//transporter activity;GO:0022857//transmembrane transporter activity;GO:0003674//molecular_function	GO:0006810//transport;GO:0051234//establishment of localization;GO:0051179//localization;GO:0008150//biological_process
ENSMUSG00000099498	Gm29283	0	0	0	0	0	0	0	0	0	0	0	0	0	0	0	0	0	0	-	-	-	-	-	-	-	-
ENSMUSG00000042414	Prdm14	0	0	0	0	0	0	0	0	0	0	0	0	0	0	0	0	0	0	PR domain containing 14 [Source:MGI Symbol;Acc:MGI:3588194]	-	-	-	-	GO:0005634//nucleus;GO:0043227//membrane-bounded organelle;GO:0043229//intracellular organelle;GO:0043226//organelle;GO:0005575//cellular_component;GO:0043231//intracellular membrane-bounded organelle;GO:0044424//intracellular part;GO:0005622//intracellular;GO:0044464//cell part;GO:0005623//cell	GO:1901363//heterocyclic compound binding;GO:0097159//organic cyclic compound binding;GO:0016741//transferase activity, transferring one-carbon groups;GO:0008168//methyltransferase activity;GO:0003674//molecular_function;GO:0043167//ion binding;GO:0003676//nucleic acid binding;GO:0003723//RNA binding;GO:0016740//transferase activity;GO:0005488//binding;GO:0003677//DNA binding;GO:0003824//catalyti…	GO:0006464//cellular protein modification process;GO:0090304//nucleic acid metabolic process;GO:0009058//biosynthetic process;GO:0044763//single-organism cellular process;GO:0000003//reproduction;GO:0032989//cellular component morphogenesis;GO:0050794//regulation of cellular process;GO:0065007//biological regulation;GO:0016043//cellular component organization;GO:0009790//embryo development;GO:000…
ENSMUSG00000005886	Ncoa2	0.123218	0.131394	0.118374	0.120307	0.0929334	0.0831637	0.142358	0.0876157	0.106939	0.0943157	0.121993	0.0565935	0.110529	0.0505456	0.0661086	0.116861	0.209668	0	nuclear receptor coactivator 2 [Source:MGI Symbol;Acc:MGI:1276533]	Organismal Systems	Endocrine system	ko04919//Thyroid hormone signaling pathway	K11255	GO:0044464//cell part;GO:0043233//organelle lumen;GO:0005575//cellular_component;GO:0005737//cytoplasm;GO:0044422//organelle part;GO:0005654//nucleoplasm;GO:0031974//membrane-enclosed lumen;GO:0044428//nuclear part;GO:0044424//intracellular part;GO:0005623//cell;GO:0005634//nucleus;GO:0005622//intracellular;GO:0043229//intracellular organelle;GO:0044446//intracellular organelle part;GO:0070013//i…	GO:0016746//transferase activity, transferring acyl groups;GO:0003677//DNA binding;GO:1901363//heterocyclic compound binding;GO:0003674//molecular_function;GO:0003824//catalytic activity;GO:0003676//nucleic acid binding;GO:0000988//transcription factor activity, protein binding;GO:0005488//binding;GO:0008134//transcription factor binding;GO:0005515//protein binding;GO:0097159//organic cyclic comp…	GO:0051716//cellular response to stimulus;GO:0009058//biosynthetic process;GO:0036211//protein modification process;GO:0044238//primary metabolic process;GO:0044267//cellular protein metabolic process;GO:0034641//cellular nitrogen compound metabolic process;GO:0044710//single-organism metabolic process;GO:0005975//carbohydrate metabolic process;GO:0044281//small molecule metabolic process;GO:0050…
ENSMUSG00000101476	Gm29570	0	0.0031595	0	0	0	0	0	0	0	0	0	0	0	0	0	0	0	0	-	-	-	-	-	-	-	-
ENSMUSG00000025935	Tram1	1.57175	1.22067	1.66417	2.1492	1.54737	2.33634	1.54349	1.96447	1.03246	2.12353	1.90124	1.71693	1.21211	0.345017	2.05297	1.62576	1.34815	0.180421	translocating chain-associating membrane protein 1 [Source:MGI Symbol;Acc:MGI:1919515]	Genetic Information Processing	Folding, sorting and degradation	ko04141//Protein processing in endoplasmic reticulum	K14010	GO:0012505//endomembrane system;GO:0044464//cell part;GO:0005575//cellular_component;GO:0005737//cytoplasm;GO:0043229//intracellular organelle;GO:0044444//cytoplasmic part;GO:0044424//intracellular part;GO:0005783//endoplasmic reticulum;GO:0005622//intracellular;GO:0043227//membrane-bounded organelle;GO:0043226//organelle;GO:0005623//cell;GO:0043231//intracellular membrane-bounded organelle	GO:0003674//molecular_function	GO:0008150//biological_process;GO:1902582//single-organism intracellular transport;GO:0044699//single-organism process;GO:0070727//cellular macromolecule localization;GO:0033036//macromolecule localization;GO:0051234//establishment of localization;GO:0044765//single-organism transport;GO:0006605//protein targeting;GO:0071702//organic substance transport;GO:0061024//membrane organization;GO:000688…
ENSMUSG00000025937	Lactb2	0.0744531	0.14607	0.0636966	0.10725	0.126077	0.117161	0.0730976	0.184509	0.105819	0.099885	0.0922122	0.127135	0.0528382	0.0866191	0.160049	0.154509	0.22505	0.174895	lactamase, beta 2 [Source:MGI Symbol;Acc:MGI:2442551]	-	-	-	-	GO:0005623//cell;GO:0043226//organelle;GO:0043231//intracellular membrane-bounded organelle;GO:0005739//mitochondrion;GO:0044424//intracellular part;GO:0043229//intracellular organelle;GO:0005575//cellular_component;GO:0005737//cytoplasm;GO:0044464//cell part;GO:0005622//intracellular;GO:0043227//membrane-bounded organelle;GO:0044444//cytoplasmic part	GO:0005488//binding;GO:1901363//heterocyclic compound binding;GO:0016788//hydrolase activity, acting on ester bonds;GO:0004518//nuclease activity;GO:0043167//ion binding;GO:0003824//catalytic activity;GO:0003674//molecular_function;GO:0016787//hydrolase activity;GO:0003676//nucleic acid binding;GO:0003723//RNA binding;GO:0097159//organic cyclic compound binding	GO:0008150//biological_process;GO:0044237//cellular metabolic process;GO:0009987//cellular process;GO:0034641//cellular nitrogen compound metabolic process;GO:0006807//nitrogen compound metabolic process;GO:0008152//metabolic process
ENSMUSG00000067813	Xkr9	0	0	0	0	0	0	0	0	0	0	0	0	0	0	0	0	0	0	X-linked Kx blood group related 9 [Source:MGI Symbol;Acc:MGI:2686466]	-	-	-	-	GO:0005575//cellular_component	GO:0003674//molecular_function	GO:0008150//biological_process
ENSMUSG00000025932	Eya1	0.000512614	0.0015043	0.00117056	0.00951765	0	0	0	0.00375426	0.00390941	0.0069981	0.0524927	0.087484	0.0319726	0	0.00499448	0	0	0	EYA transcriptional coactivator and phosphatase 1 [Source:MGI Symbol;Acc:MGI:109344]	Human Diseases	Cancers	ko05202//Transcriptional misregulation in cancers	K15616	GO:0005737//cytoplasm;GO:0005623//cell;GO:0044424//intracellular part;GO:0032991//macromolecular complex;GO:0005575//cellular_component;GO:0044464//cell part;GO:0043229//intracellular organelle;GO:0005622//intracellular;GO:0043226//organelle;GO:0043227//membrane-bounded organelle;GO:0005634//nucleus;GO:0043234//protein complex;GO:0043231//intracellular membrane-bounded organelle	GO:0016787//hydrolase activity;GO:0005488//binding;GO:0097159//organic cyclic compound binding;GO:0042578//phosphoric ester hydrolase activity;GO:0016788//hydrolase activity, acting on ester bonds;GO:0003824//catalytic activity;GO:0016791//phosphatase activity;GO:0043167//ion binding;GO:0003676//nucleic acid binding;GO:0003723//RNA binding;GO:0003674//molecular_function;GO:1901363//heterocyclic c…	GO:0071840//cellular component organization or biogenesis;GO:0048856//anatomical structure development;GO:0044267//cellular protein metabolic process;GO:0009790//embryo development;GO:0044767//single-organism developmental process;GO:0019538//protein metabolic process;GO:0016043//cellular component organization;GO:0009653//anatomical structure morphogenesis;GO:0006464//cellular protein modificati…
ENSMUSG00000054493	Gm9947	0.0300062	0	0.00909904	0.00560779	0	0.00896215	0.00974754	0	0	0.00925141	0	0	0	0	0	0	0	0	-	-	-	-	-	-	-	-
ENSMUSG00000025930	Msc	0.389184	0.00986614	0.173897	0.0562606	0.0691601	0.0804476	0.0442037	0.00529142	0.00337902	0.0702499	0.0557916	0.0553591	0	0.0266993	0.0128002	0	0	0	musculin [Source:MGI Symbol;Acc:MGI:1333884]	-	-	-	-	GO:0044422//organelle part;GO:0031974//membrane-enclosed lumen;GO:0005575//cellular_component;GO:0044464//cell part;GO:0005622//intracellular;GO:0043229//intracellular organelle;GO:0044446//intracellular organelle part;GO:0031981//nuclear lumen;GO:0044424//intracellular part;GO:0043227//membrane-bounded organelle;GO:0043226//organelle;GO:0044428//nuclear part;GO:0043231//intracellular membrane-bo…	GO:1901363//heterocyclic compound binding;GO:0001071//nucleic acid binding transcription factor activity;GO:0097159//organic cyclic compound binding;GO:0005488//binding;GO:0003676//nucleic acid binding;GO:0003677//DNA binding;GO:0003674//molecular_function	GO:0009058//biosynthetic process;GO:0048856//anatomical structure development;GO:0008150//biological_process;GO:0044237//cellular metabolic process;GO:0006807//nitrogen compound metabolic process;GO:0008152//metabolic process;GO:0034641//cellular nitrogen compound metabolic process;GO:0032502//developmental process;GO:0009987//cellular process
ENSMUSG00000032769	Trpa1	0	0	0	0	0	0	0	0	0	0	0	0	0	0	0	0	0	0	transient receptor potential cation channel, subfamily A, member 1 [Source:MGI Symbol;Acc:MGI:3522699]	Organismal Systems	Sensory system	ko04750//Inflammatory mediator regulation of TRP channels	K04984	GO:0044464//cell part;GO:0005623//cell;GO:0071944//cell periphery;GO:0005575//cellular_component;GO:0016020//membrane;GO:0005886//plasma membrane	GO:0003674//molecular_function;GO:0005215//transporter activity;GO:0022857//transmembrane transporter activity;GO:0004871//signal transducer activity	GO:0065003//macromolecular complex assembly;GO:0006950//response to stress;GO:0006461//protein complex assembly;GO:0051179//localization;GO:0044700//single organism signaling;GO:0044765//single-organism transport;GO:1902578//single-organism localization;GO:0065008//regulation of biological quality;GO:0050789//regulation of biological process;GO:0065007//biological regulation;GO:0050794//regulatio…
ENSMUSG00000092083	Kcnb2	0	0	0.00176514	0	0	0	0	0	0	0.004563	0	0	0	0	0	0	0	0	potassium voltage gated channel, Shab-related subfamily, member 2 [Source:MGI Symbol;Acc:MGI:99632]	-	-	-	-	GO:0016020//membrane;GO:0005575//cellular_component;GO:0005623//cell;GO:0043234//protein complex;GO:0071944//cell periphery;GO:0044464//cell part;GO:0005622//intracellular;GO:0032991//macromolecular complex;GO:0005886//plasma membrane	GO:0003674//molecular_function;GO:0005215//transporter activity;GO:0022857//transmembrane transporter activity	GO:0015031//protein transport;GO:0006886//intracellular protein transport;GO:0071822//protein complex subunit organization;GO:0006605//protein targeting;GO:0034613//cellular protein localization;GO:0046907//intracellular transport;GO:0006810//transport;GO:0009987//cellular process;GO:0051649//establishment of localization in cell;GO:0043933//macromolecular complex subunit organization;GO:1902582/…
ENSMUSG00000025925	Terf1	0.215907	0.296878	0.186568	0.46694	0.145318	0.163776	0.184944	0.125197	0.188829	0.183956	0.151688	0.323213	0.415205	0.245508	0.125186	0.183492	0.189109	0	telomeric repeat binding factor 1 [Source:MGI Symbol;Acc:MGI:109634]	-	-	-	-	GO:0031981//nuclear lumen;GO:0070013//intracellular organelle lumen;GO:0005575//cellular_component;GO:0005730//nucleolus;GO:0044424//intracellular part;GO:0043227//membrane-bounded organelle;GO:0005623//cell;GO:0044446//intracellular organelle part;GO:0000228//nuclear chromosome;GO:0043228//non-membrane-bounded organelle;GO:0005694//chromosome;GO:0043229//intracellular organelle;GO:0005622//intra…	GO:0003674//molecular_function;GO:0005515//protein binding;GO:0003677//DNA binding;GO:0003824//catalytic activity;GO:0005488//binding;GO:0032182//ubiquitin-like protein binding;GO:1901363//heterocyclic compound binding;GO:0003676//nucleic acid binding;GO:0016772//transferase activity, transferring phosphorus-containing groups;GO:0097159//organic cyclic compound binding;GO:0016740//transferase act…	GO:0043933//macromolecular complex subunit organization;GO:0044763//single-organism cellular process;GO:0006259//DNA metabolic process;GO:0007067//mitotic nuclear division;GO:0022607//cellular component assembly;GO:0044237//cellular metabolic process;GO:0007049//cell cycle;GO:0007059//chromosome segregation;GO:1901360//organic cyclic compound metabolic process;GO:0065003//macromolecular complex a…
ENSMUSG00000032719	Sbspon	0.443483	0.00871852	0.0238007	0.0548718	0.0677674	0.0831244	0.026493	0.00766929	0	0.59057	0.0201201	0.029952	0	0	0.026317	0	0	0	somatomedin B and thrombospondin, type 1 domain containing [Source:MGI Symbol;Acc:MGI:2684952]	-	-	-	-	GO:0005578//proteinaceous extracellular matrix;GO:0005576//extracellular region;GO:0031012//extracellular matrix;GO:0044421//extracellular region part;GO:0005575//cellular_component	GO:0003674//molecular_function	GO:0051234//establishment of localization;GO:0008150//biological_process;GO:0016192//vesicle-mediated transport;GO:0002376//immune system process;GO:0051179//localization;GO:0006810//transport
ENSMUSG00000067795	4930444P10Rik	0.00400717	0	0.00405459	0.0032513	0	0.00418365	0.00401845	0	0	0.00452862	0	0	0	0	0.00499448	0	0	0	RIKEN cDNA 4930444P10 gene [Source:MGI Symbol;Acc:MGI:1923049]	-	-	-	-	GO:0005575//cellular_component	GO:0003674//molecular_function	GO:0008150//biological_process
ENSMUSG00000043716	Rpl7	26.9725	24.5668	20.7087	22.4869	25.8855	22.6956	23.162	19.0267	20.7361	24.1791	15.6883	15.7504	21.425	7.82279	23.7398	14.2333	16.2511	16.3577	ribosomal protein L7 [Source:MGI Symbol;Acc:MGI:98073]	Genetic Information Processing	Translation	ko03010//Ribosome	K02937	GO:0043231//intracellular membrane-bounded organelle;GO:0005737//cytoplasm;GO:0043227//membrane-bounded organelle;GO:0044446//intracellular organelle part;GO:0030529//intracellular ribonucleoprotein complex;GO:0044424//intracellular part;GO:0031974//membrane-enclosed lumen;GO:0043229//intracellular organelle;GO:0005622//intracellular;GO:0031981//nuclear lumen;GO:0044428//nuclear part;GO:1990904//…	GO:0044822//poly(A) RNA binding;GO:0005488//binding;GO:0003735//structural constituent of ribosome;GO:0003677//DNA binding;GO:1901363//heterocyclic compound binding;GO:0003674//molecular_function;GO:0003729//mRNA binding;GO:0097159//organic cyclic compound binding;GO:0003723//RNA binding;GO:0005198//structural molecule activity;GO:0003676//nucleic acid binding	GO:0043043//peptide biosynthetic process;GO:0043604//amide biosynthetic process;GO:0006518//peptide metabolic process;GO:0009987//cellular process;GO:0071704//organic substance metabolic process;GO:0008150//biological_process;GO:0006412//translation;GO:1901576//organic substance biosynthetic process;GO:0071840//cellular component organization or biogenesis;GO:0019538//protein metabolic process;GO…
ENSMUSG00000025921	Rdh10	0.653951	0.11349	0.602478	0.467232	0.845423	0.594237	0.669172	0.315494	1.28862	0.257671	0.150084	0.244832	0.143438	0.0423353	0.200437	0.180809	0	0.0445109	retinol dehydrogenase 10 (all-trans) [Source:MGI Symbol;Acc:MGI:1924238]	Metabolism	Global and Overview;Metabolism of cofactors and vitamins	ko01100//Metabolic pathways;ko00830//Retinol metabolism	K11151	GO:0044424//intracellular part;GO:0012505//endomembrane system;GO:0005623//cell;GO:0043227//membrane-bounded organelle;GO:0044444//cytoplasmic part;GO:0043231//intracellular membrane-bounded organelle;GO:0043229//intracellular organelle;GO:0005783//endoplasmic reticulum;GO:0005622//intracellular;GO:0005575//cellular_component;GO:0005737//cytoplasm;GO:0044464//cell part;GO:0043226//organelle	GO:0016491//oxidoreductase activity;GO:0003674//molecular_function;GO:0003824//catalytic activity	GO:0044238//primary metabolic process;GO:0007275//multicellular organism development;GO:0048856//anatomical structure development;GO:0003008//system process;GO:0030154//cell differentiation;GO:0009790//embryo development;GO:0009058//biosynthetic process;GO:0044767//single-organism developmental process;GO:0044707//single-multicellular organism process;GO:0006629//lipid metabolic process;GO:004469…
ENSMUSG00000100868	Gm28095	0	0	0	0	0	0	0	0	0	0	0	0	0	0	0	0	0	0	-	-	-	-	-	-	-	-
ENSMUSG00000025920	Stau2	0.121573	0.0642996	0.124845	0.151491	0.123029	0.117809	0.158739	0.10133	0.157426	0.15373	0.0568927	0.124541	0.0518154	0	0.0504715	0.0792169	0.0900215	0.241729	staufen (RNA binding protein) homolog 2 (Drosophila) [Source:MGI Symbol;Acc:MGI:1352508]	-	-	-	-	GO:0043229//intracellular organelle;GO:0005575//cellular_component;GO:0005634//nucleus;GO:0044464//cell part;GO:0044428//nuclear part;GO:0005623//cell;GO:0005783//endoplasmic reticulum;GO:0043232//intracellular non-membrane-bounded organelle;GO:0005856//cytoskeleton;GO:0043228//non-membrane-bounded organelle;GO:0031981//nuclear lumen;GO:0044446//intracellular organelle part;GO:0043227//membrane-b…	GO:0003676//nucleic acid binding;GO:1901363//heterocyclic compound binding;GO:0005488//binding;GO:0003674//molecular_function;GO:0003723//RNA binding;GO:0097159//organic cyclic compound binding	GO:0051179//localization;GO:0008150//biological_process;GO:0006810//transport;GO:0051234//establishment of localization
ENSMUSG00000089982	Gm7568	0	0	0	0	0	0	0	0	0	0	0	0	0	0	0	0	0	0	-	-	-	-	-	-	-	-
ENSMUSG00000025939	Ube2w	0.568134	0.473433	0.610262	0.364552	0.482503	0.537482	0.543308	0.491056	0.755254	0.519657	0.606227	0.713609	0.719979	0.0393483	0.400491	0.598928	0.729557	0.224822	-	-	-	-	-	-	-	-
ENSMUSG00000079658	Tceb1	1.45764	1.81952	1.39934	2.63259	1.93168	2.21293	1.65113	2.36877	2.67817	1.50472	1.45329	1.71061	1.85919	0.657618	2.17284	2.28715	1.47403	3.36038	transcription elongation factor B (SIII), polypeptide 1 [Source:MGI Symbol;Acc:MGI:1915173]	Human Diseases;Genetic Information Processing;Environmental Information Processing	Folding, sorting and degradation;Signal transduction;Cancers	ko05200//Pathways in cancer;ko04120//Ubiquitin mediated proteolysis;ko04066//HIF-1 signaling pathway;ko05211//Renal cell carcinoma	K03872	GO:0070013//intracellular organelle lumen;GO:0043231//intracellular membrane-bounded organelle;GO:0043233//organelle lumen;GO:0032991//macromolecular complex;GO:0044446//intracellular organelle part;GO:0044424//intracellular part;GO:0005575//cellular_component;GO:0043229//intracellular organelle;GO:0044464//cell part;GO:0005622//intracellular;GO:0031981//nuclear lumen;GO:0044422//organelle part;G…	GO:0003674//molecular_function	GO:0009987//cellular process;GO:0044238//primary metabolic process;GO:0071704//organic substance metabolic process;GO:0008150//biological_process;GO:0034641//cellular nitrogen compound metabolic process;GO:0006807//nitrogen compound metabolic process;GO:0044237//cellular metabolic process;GO:0009058//biosynthetic process;GO:0043412//macromolecule modification;GO:0019538//protein metabolic process…
ENSMUSG00000097744	D030040B21Rik	0.00621558	0.013658	0.00415697	0	0	0.00066696	0	0	0	0	0.0339184	0	0	0	0	0	0	0	-	-	-	-	-	-	-	-
ENSMUSG00000025940	Tmem70	0.391977	0.459249	0.287029	0.440495	0.317422	0.405714	0.383949	0.331138	0.42437	0.329664	0.443477	0.423064	0.25663	0.0396437	0.39394	0.25283	0.274186	0.583211	transmembrane protein 70 [Source:MGI Symbol;Acc:MGI:1915068]	-	-	-	-	GO:0005622//intracellular;GO:0005737//cytoplasm;GO:0043229//intracellular organelle;GO:0005654//nucleoplasm;GO:0070013//intracellular organelle lumen;GO:0005739//mitochondrion;GO:0044428//nuclear part;GO:0044424//intracellular part;GO:0044446//intracellular organelle part;GO:0043226//organelle;GO:0043227//membrane-bounded organelle;GO:0005623//cell;GO:0005634//nucleus;GO:0031974//membrane-enclose…	GO:0003674//molecular_function	GO:0016043//cellular component organization;GO:0006461//protein complex assembly;GO:0022607//cellular component assembly;GO:0065003//macromolecular complex assembly;GO:0007005//mitochondrion organization;GO:0006996//organelle organization;GO:0070271//protein complex biogenesis;GO:0009987//cellular process;GO:0008150//biological_process;GO:0044085//cellular component biogenesis;GO:0043933//macromo…
ENSMUSG00000025779	Ly96	0.140576	0.439208	0.110358	0.150598	0.152162	0.141895	0.239146	0.17899	0.224134	0.0455789	0.017981	0.120496	0.10596	0.0059662	0.0877147	0.163474	0.769676	0	lymphocyte antigen 96 [Source:MGI Symbol;Acc:MGI:1341909]	Organismal Systems;Environmental Information Processing;Human Diseases	Infectious diseases;Signal transduction;Immune system	ko05145//Toxoplasmosis;ko04064//NF-kappa B signaling pathway;ko04620//Toll-like receptor signaling pathway;ko05133//Pertussis	K05400	GO:0005575//cellular_component;GO:0005623//cell;GO:0016020//membrane;GO:0005886//plasma membrane;GO:0043234//protein complex;GO:0032991//macromolecular complex;GO:0005576//extracellular region;GO:0005615//extracellular space;GO:0044421//extracellular region part;GO:0044464//cell part;GO:0071944//cell periphery	GO:0004871//signal transducer activity;GO:0003674//molecular_function	GO:0044763//single-organism cellular process;GO:0007154//cell communication;GO:0023052//signaling;GO:0065007//biological regulation;GO:0008150//biological_process;GO:0051716//cellular response to stimulus;GO:0002376//immune system process;GO:0050789//regulation of biological process;GO:0006950//response to stress;GO:0050896//response to stimulus;GO:0044700//single organism signaling;GO:0009987//c…
ENSMUSG00000101640	Gm28376	0	0	0	0	0	0	0	0	0	0	0	0	0	0	0	0	0	0	-	-	-	-	-	-	-	-
ENSMUSG00000042686	Jph1	0.0112761	0.0204937	0.0199697	0.0207773	0.0227737	0.0150477	0.0121862	0.0265837	0.0645649	0.0310804	0.0842304	0.216108	0.0562871	0	0.0731582	0.0757782	0	1.03834	junctophilin 1 [Source:MGI Symbol;Acc:MGI:1891495]	-	-	-	-	GO:0016020//membrane;GO:0012505//endomembrane system;GO:0044424//intracellular part;GO:0043227//membrane-bounded organelle;GO:0005575//cellular_component;GO:0032991//macromolecular complex;GO:0043234//protein complex;GO:0005622//intracellular;GO:0043229//intracellular organelle;GO:0005737//cytoplasm;GO:0043231//intracellular membrane-bounded organelle;GO:0005623//cell;GO:0005886//plasma membrane;…	GO:0003674//molecular_function;GO:0005198//structural molecule activity	GO:0008150//biological_process;GO:0048856//anatomical structure development;GO:0032502//developmental process
ENSMUSG00000100110	Gm28783	0	0	0	0	0	0	0	0	0	0	0	0	0	0	0	0	0	0	-	-	-	-	-	-	-	-
ENSMUSG00000025777	Gdap1	0.00295212	0	0	0	0	0	0.00331742	0	0	0	0.00679892	0	0	0	0.0120049	0	0	0	ganglioside-induced differentiation-associated-protein 1 [Source:MGI Symbol;Acc:MGI:1338002]	-	-	-	-	GO:0005623//cell;GO:0005737//cytoplasm;GO:0044424//intracellular part;GO:0043226//organelle;GO:0043229//intracellular organelle;GO:0044464//cell part;GO:0043231//intracellular membrane-bounded organelle;GO:0005622//intracellular;GO:0005739//mitochondrion;GO:0043227//membrane-bounded organelle;GO:0005634//nucleus;GO:0005575//cellular_component;GO:0044444//cytoplasmic part	GO:0003674//molecular_function;GO:0016740//transferase activity;GO:0016765//transferase activity, transferring alkyl or aryl (other than methyl) groups;GO:0003824//catalytic activity	GO:0006807//nitrogen compound metabolic process;GO:0034641//cellular nitrogen compound metabolic process;GO:0008152//metabolic process;GO:0046907//intracellular transport;GO:0033036//macromolecule localization;GO:0008150//biological_process;GO:0009987//cellular process;GO:0070727//cellular macromolecule localization;GO:0051649//establishment of localization in cell;GO:0034613//cellular protein lo…
ENSMUSG00000099899	Gm28784	0	0	0	0	0	0	0	0	0	0	0	0	0	0	0	0	0	0	-	-	-	-	-	-	-	-
ENSMUSG00000067780	Pi15	0.146039	0.00614287	0.184067	0.0282987	0.0462176	0.0176468	0.0811092	0.0174126	0.555719	0.0926973	0.0956214	0.236171	0	0.0614808	0.00658712	0.0223564	0	0	peptidase inhibitor 15 [Source:MGI Symbol;Acc:MGI:1934659]	-	-	-	-	GO:0005575//cellular_component;GO:0043226//organelle;GO:0005576//extracellular region	-	-
ENSMUSG00000100053	Gm28154	0.00182289	0	0	0	0	0	0	0	0	0	0	0	0	0	0	0	0	0	-	-	-	-	-	-	-	-
ENSMUSG00000085125	Gm16070	0	0.00157738	0.00844053	0	0	0.00120217	0.00183805	0	0	0	0	0	0	0	0.0310766	0.0629352	0	0	-	-	-	-	-	-	-	-
ENSMUSG00000025776	Crispld1	0.0197096	0.0854628	0.0767283	0.0241605	0	0.0358197	0.0315384	0.00337719	0.00389148	0.0578532	0.813517	0.295548	0.0908902	0	1.25795	2.44198	0	0	cysteine-rich secretory protein LCCL domain containing 1 [Source:MGI Symbol;Acc:MGI:1934666]	-	-	-	-	GO:0043226//organelle;GO:0005576//extracellular region;GO:0005575//cellular_component	GO:0003674//molecular_function	GO:0008150//biological_process;GO:0032502//developmental process;GO:0048856//anatomical structure development
ENSMUSG00000099895	Gm28153	0	0	0	0	0	0	0	0	0	0	0	0	0	0	0	0	0	0	-	-	-	-	-	-	-	-
ENSMUSG00000025774	Crisp4	0	0	0	0	0	0	0	0	0	0	0	0	0	0	0	0	0	0	cysteine-rich secretory protein 4 [Source:MGI Symbol;Acc:MGI:1925331]	-	-	-	-	GO:0043227//membrane-bounded organelle;GO:0043226//organelle;GO:0044424//intracellular part;GO:0005576//extracellular region;GO:0043231//intracellular membrane-bounded organelle;GO:0005623//cell;GO:0044464//cell part;GO:0043229//intracellular organelle;GO:0005634//nucleus;GO:0005575//cellular_component;GO:0005622//intracellular	GO:0003674//molecular_function	GO:0000003//reproduction;GO:0008150//biological_process
ENSMUSG00000073735	Defb18	0	0	0	0	0	0	0	0	0	0	0	0	0	0	0	0	0	0	defensin beta 18 [Source:MGI Symbol;Acc:MGI:3648148]	-	-	-	-	GO:0005575//cellular_component;GO:0005576//extracellular region	GO:0003674//molecular_function	GO:0006950//response to stress;GO:0050896//response to stimulus;GO:0008150//biological_process;GO:0002376//immune system process
ENSMUSG00000067773	Defb41	0	0	0	0	0	0	0	0	0	0	0	0	0	0	0	0	0	0	defensin beta 41 [Source:MGI Symbol;Acc:MGI:1924923]	-	-	-	-	GO:0005575//cellular_component;GO:0005576//extracellular region	GO:0003674//molecular_function	GO:0006950//response to stress;GO:0050896//response to stimulus;GO:0002376//immune system process;GO:0008150//biological_process
ENSMUSG00000101738	Gm29006	0	0	0	0	0	0	0	0	0	0	0	0	0	0	0	0	0	0	-	-	-	-	-	-	-	-
ENSMUSG00000089787	Gm15825	0	0	0	0	0	0	0	0	0	0	0	0	0	0	0	0	0	0	-	-	-	-	-	-	-	-
ENSMUSG00000042596	Tfap2d	0	0	0	0	0	0	0	0	0	0	0	0	0	0	0	0	0	0	transcription factor AP-2, delta [Source:MGI Symbol;Acc:MGI:2153466]	-	-	-	-	GO:0044424//intracellular part;GO:0005622//intracellular;GO:0005623//cell;GO:0032991//macromolecular complex;GO:0043231//intracellular membrane-bounded organelle;GO:0005575//cellular_component;GO:0005634//nucleus;GO:0043226//organelle;GO:0044464//cell part;GO:0043234//protein complex;GO:0043229//intracellular organelle;GO:0043227//membrane-bounded organelle	GO:1901363//heterocyclic compound binding;GO:0005488//binding;GO:0097159//organic cyclic compound binding;GO:0003677//DNA binding;GO:0001071//nucleic acid binding transcription factor activity;GO:0003676//nucleic acid binding;GO:0003674//molecular_function	GO:0048856//anatomical structure development;GO:0009987//cellular process;GO:0008219//cell death;GO:0009058//biosynthetic process;GO:0008283//cell proliferation;GO:0008152//metabolic process;GO:0044237//cellular metabolic process;GO:0008150//biological_process;GO:0044699//single-organism process;GO:0032502//developmental process;GO:0006807//nitrogen compound metabolic process;GO:0016265//death;GO…
ENSMUSG00000025927	Tfap2b	0.00188196	0	0	0	0	0	0	0.00704564	0	0	0	0	0	0	0	0	0	0	transcription factor AP-2 beta [Source:MGI Symbol;Acc:MGI:104672]	-	-	-	-	GO:0005575//cellular_component;GO:0005623//cell;GO:0043226//organelle;GO:0044464//cell part;GO:0005634//nucleus;GO:0043229//intracellular organelle;GO:0043227//membrane-bounded organelle;GO:0005622//intracellular;GO:0043231//intracellular membrane-bounded organelle;GO:0044424//intracellular part	GO:0003677//DNA binding;GO:0005488//binding;GO:0003676//nucleic acid binding;GO:0030234//enzyme regulator activity;GO:1901363//heterocyclic compound binding;GO:0097159//organic cyclic compound binding;GO:0001071//nucleic acid binding transcription factor activity;GO:0000988//transcription factor activity, protein binding;GO:0098772//molecular function regulator;GO:0003674//molecular_function	GO:0051716//cellular response to stimulus;GO:0034641//cellular nitrogen compound metabolic process;GO:0030154//cell differentiation;GO:0051234//establishment of localization;GO:0051179//localization;GO:0008283//cell proliferation;GO:0009058//biosynthetic process;GO:0005975//carbohydrate metabolic process;GO:0044699//single-organism process;GO:0050896//response to stimulus;GO:0006810//transport;GO…
ENSMUSG00000100538	Gm28340	0	0	0	0	0	0	0	0	0	0	0	0	0	0	0	0	0	0	-	-	-	-	-	-	-	-
ENSMUSG00000043760	Pkhd1	0	0	0	0	0	0	0	0	0	0	0	0	0	0	0	0	0	0	polycystic kidney and hepatic disease 1 [Source:MGI Symbol;Acc:MGI:2155808]	-	-	-	-	GO:0005886//plasma membrane;GO:0005622//intracellular;GO:0043232//intracellular non-membrane-bounded organelle;GO:0005576//extracellular region;GO:0044446//intracellular organelle part;GO:0044422//organelle part;GO:0042995//cell projection;GO:0015630//microtubule cytoskeleton;GO:0005929//cilium;GO:0044464//cell part;GO:0005737//cytoplasm;GO:0005815//microtubule organizing center;GO:0071944//cell …	GO:0003674//molecular_function	GO:0007010//cytoskeleton organization;GO:0044238//primary metabolic process;GO:0022607//cellular component assembly;GO:0007165//signal transduction;GO:0050789//regulation of biological process;GO:0044763//single-organism cellular process;GO:0048856//anatomical structure development;GO:0006464//cellular protein modification process;GO:0044260//cellular macromolecule metabolic process;GO:0044085//c…
ENSMUSG00000089914	4930486I03Rik	0	0	0	0	0	0	0	0	0	0	0	0	0	0	0	0	0	0	-	-	-	-	-	-	-	-
ENSMUSG00000099906	Gm28653	0	0	0	0.00080824	0	0	0	0	0	0	0	0	0	0	0	0	0	0	-	-	-	-	-	-	-	-
ENSMUSG00000025929	Il17a	0	0	0	0	0	0	0	0	0	0	0	0	0	0	0	0	0	0	interleukin 17A [Source:MGI Symbol;Acc:MGI:107364]	Human Diseases;Environmental Information Processing	Immune diseases;Signaling molecules and interaction	ko04060//Cytokine-cytokine receptor interaction;ko05323//Rheumatoid arthritis;ko05321//Inflammatiory bowel disease (IBD)	K05489	GO:0005886//plasma membrane;GO:0044464//cell part;GO:0016020//membrane;GO:0005576//extracellular region;GO:0005575//cellular_component;GO:0005623//cell;GO:0044421//extracellular region part;GO:0005615//extracellular space;GO:0071944//cell periphery	GO:0003674//molecular_function	GO:0008152//metabolic process;GO:0051179//localization;GO:0044763//single-organism cellular process;GO:0032502//developmental process;GO:0050794//regulation of cellular process;GO:0044700//single organism signaling;GO:0034641//cellular nitrogen compound metabolic process;GO:0048869//cellular developmental process;GO:0006950//response to stress;GO:0044699//single-organism process;GO:0051234//estab…
ENSMUSG00000041872	Il17f	0	0	0	0	0	0	0	0	0	0	0	0	0	0	0	0	0	0	interleukin 17F [Source:MGI Symbol;Acc:MGI:2676631]	Human Diseases	Immune diseases	ko05321//Inflammatiory bowel disease (IBD)	K05494	GO:0005615//extracellular space;GO:0044421//extracellular region part;GO:0005575//cellular_component;GO:0005576//extracellular region	GO:0003674//molecular_function	GO:0009058//biosynthetic process;GO:0023052//signaling;GO:0006807//nitrogen compound metabolic process;GO:0032502//developmental process;GO:0008152//metabolic process;GO:0065007//biological regulation;GO:0007165//signal transduction;GO:0007154//cell communication;GO:0044700//single organism signaling;GO:0048646//anatomical structure formation involved in morphogenesis;GO:0051234//establishment of…
ENSMUSG00000041859	Mcm3	0.0525515	0.231646	0.0678482	0.509831	0.0741139	0.0708955	0.0530199	0.102992	0.195549	0.0306859	0.0438056	0.0786978	0.105806	0.507168	0.135122	0	0.0903318	0	minichromosome maintenance complex component 3 [Source:MGI Symbol;Acc:MGI:101845]	Genetic Information Processing;Cellular Processes	Replication and repair;Cell growth and death	ko04110//Cell cycle;ko03030//DNA replication	K02541	GO:0043234//protein complex;GO:0005623//cell;GO:0005622//intracellular;GO:0005575//cellular_component;GO:0043233//organelle lumen;GO:0044424//intracellular part;GO:0043226//organelle;GO:0005694//chromosome;GO:0044464//cell part;GO:0044430//cytoskeletal part;GO:0044446//intracellular organelle part;GO:0070013//intracellular organelle lumen;GO:0005737//cytoplasm;GO:0005654//nucleoplasm;GO:0044422//…	GO:0016817//hydrolase activity, acting on acid anhydrides;GO:0016787//hydrolase activity;GO:0003824//catalytic activity;GO:0005488//binding;GO:0003677//DNA binding;GO:0097159//organic cyclic compound binding;GO:0017111//nucleoside-triphosphatase activity;GO:0004386//helicase activity;GO:0016818//hydrolase activity, acting on acid anhydrides, in phosphorus-containing anhydrides;GO:0003676//nucleic…	GO:0044763//single-organism cellular process;GO:0044237//cellular metabolic process;GO:0016043//cellular component organization;GO:0044260//cellular macromolecule metabolic process;GO:0071704//organic substance metabolic process;GO:0009058//biosynthetic process;GO:0034641//cellular nitrogen compound metabolic process;GO:0008150//biological_process;GO:0043170//macromolecule metabolic process;GO:00…
ENSMUSG00000102121	Gm28065	0	0	0	0	0	0	0	0	0	0	0	0	0	0	0	0	0	0	-	-	-	-	-	-	-	-
ENSMUSG00000097934	6720483E21Rik	0.00232162	0	0	0	0	0	0	0	0	0	0.0179761	0	0	0	0	0	0	0	-	-	-	-	-	-	-	-
ENSMUSG00000025931	Paqr8	0.0144049	0.0270116	0.016602	0.0093431	0.0122587	0.0134922	0.0150299	0.00425146	0.0665578	0.0118983	0.0132965	0.0118616	0.0274213	0	0	0	0	0	progestin and adipoQ receptor family member VIII [Source:MGI Symbol;Acc:MGI:1921479]	-	-	-	-	GO:0005886//plasma membrane;GO:0005623//cell;GO:0044464//cell part;GO:0071944//cell periphery;GO:0005575//cellular_component;GO:0016020//membrane	GO:0008289//lipid binding;GO:0003674//molecular_function;GO:0005488//binding;GO:0004871//signal transducer activity	GO:0065007//biological regulation;GO:0007154//cell communication;GO:0044700//single organism signaling;GO:0009987//cellular process;GO:0048869//cellular developmental process;GO:0051716//cellular response to stimulus;GO:0050896//response to stimulus;GO:0050789//regulation of biological process;GO:0023052//signaling;GO:0048856//anatomical structure development;GO:0044767//single-organism developme…
ENSMUSG00000041809	Efhc1	0.0242773	0.0184033	0.025064	0.0208019	0.0329069	0.0377831	0.0264326	0.0122797	0.0332428	0.0189365	0.0330768	0.00974088	0.0196671	0	0.035391	0	0	0	EF-hand domain (C-terminal) containing 1 [Source:MGI Symbol;Acc:MGI:1919127]	-	-	-	-	GO:0005622//intracellular;GO:0044446//intracellular organelle part;GO:0044464//cell part;GO:0043232//intracellular non-membrane-bounded organelle;GO:0044430//cytoskeletal part;GO:0043229//intracellular organelle;GO:0005575//cellular_component;GO:0005856//cytoskeleton;GO:0005815//microtubule organizing center;GO:0043228//non-membrane-bounded organelle;GO:0044422//organelle part;GO:0015630//microtu…	GO:0003674//molecular_function	GO:0048870//cell motility;GO:0048856//anatomical structure development;GO:0051674//localization of cell;GO:0009987//cellular process;GO:0032502//developmental process;GO:0044699//single-organism process;GO:0051179//localization;GO:0006928//movement of cell or subcellular component;GO:0040011//locomotion;GO:0008150//biological_process;GO:0044763//single-organism cellular process
ENSMUSG00000041779	Tram2	0.197934	0.262155	0.268257	0.217552	0.189658	0.225117	0.21518	0.277156	0.0937572	0.25218	0.166467	0.172478	0.145693	0.0368205	0.261182	0.0947566	0.266639	0.0282994	translocating chain-associating membrane protein 2 [Source:MGI Symbol;Acc:MGI:1924817]	-	-	-	-	GO:0043229//intracellular organelle;GO:0043226//organelle;GO:0044424//intracellular part;GO:0044464//cell part;GO:0005783//endoplasmic reticulum;GO:0005737//cytoplasm;GO:0044444//cytoplasmic part;GO:0043227//membrane-bounded organelle;GO:0005623//cell;GO:0005622//intracellular;GO:0012505//endomembrane system;GO:0005575//cellular_component;GO:0043231//intracellular membrane-bounded organelle	GO:0003674//molecular_function	GO:1902582//single-organism intracellular transport;GO:0006810//transport;GO:0051179//localization;GO:0051641//cellular localization;GO:0071840//cellular component organization or biogenesis;GO:0051649//establishment of localization in cell;GO:0008104//protein localization;GO:1902578//single-organism localization;GO:0046907//intracellular transport;GO:0008150//biological_process;GO:0071702//organ…
ENSMUSG00000099971	Gm28287	0.000800658	0	0	0	0	0	0	0	0	0	0	0	0	0	0	0	0	0	-	-	-	-	-	-	-	-
ENSMUSG00000025933	Tmem14a	0.139523	0.0324976	0.168845	0.0583568	0.0494749	0.043246	0.0746366	0.0817646	0.0771826	0.135359	0.20263	0.1423	0.0554549	0	0.053846	0.0444208	0.0775916	0.0152338	transmembrane protein 14A [Source:MGI Symbol;Acc:MGI:1922962]	-	-	-	-	GO:0005575//cellular_component	GO:0003674//molecular_function	GO:0008150//biological_process
ENSMUSG00000025934	Gsta3	0.00049602	0	0.0625656	0	0	0.00464637	0	0	0	0	0.0622588	0	0	0	0	0	0	0	glutathione S-transferase, alpha 3 [Source:MGI Symbol;Acc:MGI:95856]	Human Diseases;Metabolism	Cancers;Xenobiotics biodegradation and metabolism;Metabolism of other amino acids	ko05204//Chemical carcinogenesis;ko00982//Drug metabolism - cytochrome P450;ko00980//Metabolism of xenobiotics by cytochrome P450;ko00480//Glutathione metabolism	K00799	GO:0005576//extracellular region;GO:0044464//cell part;GO:0044424//intracellular part;GO:0043226//organelle;GO:0005575//cellular_component;GO:0005623//cell;GO:0005622//intracellular;GO:0005737//cytoplasm	GO:0016740//transferase activity;GO:0016765//transferase activity, transferring alkyl or aryl (other than methyl) groups;GO:0003674//molecular_function;GO:0003824//catalytic activity	GO:0006807//nitrogen compound metabolic process;GO:0006790//sulfur compound metabolic process;GO:0044237//cellular metabolic process;GO:0008150//biological_process;GO:0009056//catabolic process;GO:0019748//secondary metabolic process;GO:0008152//metabolic process;GO:0048856//anatomical structure development;GO:0034641//cellular nitrogen compound metabolic process;GO:0009987//cellular process;GO:0…
ENSMUSG00000099343	Gm28836	0	0	0	0	0	0	0	0	0	0	0	0	0	0	0	0	0	0	-	-	-	-	-	-	-	-
ENSMUSG00000067750	Khdc1a	0	0	0	0	0	0	0	0	0	0	0	0	0	0	0	0	0	0	KH domain containing 1A [Source:MGI Symbol;Acc:MGI:2676610]	-	-	-	-	GO:0044424//intracellular part;GO:0005622//intracellular;GO:0005575//cellular_component;GO:0005623//cell;GO:0044464//cell part;GO:0005737//cytoplasm	GO:0005488//binding;GO:0003674//molecular_function;GO:0003676//nucleic acid binding;GO:0003723//RNA binding;GO:0097159//organic cyclic compound binding;GO:1901363//heterocyclic compound binding	GO:0008150//biological_process;GO:0008219//cell death;GO:0044763//single-organism cellular process;GO:0016265//death;GO:0009987//cellular process;GO:0044699//single-organism process
ENSMUSG00000041722	Khdc1c	0	0	0	0	0	0	0	0	0	0	0	0	0	0	0	0	0	0	KH domain containing 1C [Source:MGI Symbol;Acc:MGI:3583007]	-	-	-	-	GO:0005575//cellular_component	GO:0003723//RNA binding;GO:0003676//nucleic acid binding;GO:0005488//binding;GO:0003674//molecular_function;GO:0097159//organic cyclic compound binding;GO:1901363//heterocyclic compound binding	GO:0008150//biological_process
ENSMUSG00000085079	Khdc1b	0	0	0	0	0	0	0	0	0	0	0	0	0	0	0	0	0	0	KH domain containing 1B [Source:MGI Symbol;Acc:MGI:2138477]	-	-	-	-	GO:0005622//intracellular;GO:0044424//intracellular part;GO:0005623//cell;GO:0005575//cellular_component;GO:0044464//cell part;GO:0005737//cytoplasm	GO:0003676//nucleic acid binding;GO:0003723//RNA binding;GO:0097159//organic cyclic compound binding;GO:0003674//molecular_function;GO:1901363//heterocyclic compound binding;GO:0005488//binding	GO:0044763//single-organism cellular process;GO:0008219//cell death;GO:0016265//death;GO:0044699//single-organism process;GO:0008150//biological_process;GO:0009987//cellular process
ENSMUSG00000028033	Kcnq5	0.0013131	0	0	0.00849591	0.00183942	0.0113263	0.013515	0.00557259	0.0060634	0	0	0	0	0	0.0176716	0.305327	0	0.0597447	potassium voltage-gated channel, subfamily Q, member 5 [Source:MGI Symbol;Acc:MGI:1924937]	Organismal Systems	Nervous system	ko04725//Cholinergic synapse	K04930	GO:0005623//cell;GO:0005575//cellular_component;GO:0043234//protein complex;GO:0005886//plasma membrane;GO:0044464//cell part;GO:0005622//intracellular;GO:0071944//cell periphery;GO:0032991//macromolecular complex;GO:0005737//cytoplasm;GO:0016020//membrane;GO:0044424//intracellular part	GO:0003674//molecular_function;GO:0005215//transporter activity;GO:0022857//transmembrane transporter activity	GO:0051234//establishment of localization;GO:0055085//transmembrane transport;GO:1902578//single-organism localization;GO:0008150//biological_process;GO:0006810//transport;GO:0044763//single-organism cellular process;GO:0044699//single-organism process;GO:0051179//localization;GO:0044765//single-organism transport;GO:0009987//cellular process
ENSMUSG00000097109	Gm26580	0.000502593	0	0	0	0	0	0	0	0	0	0	0	0	0	0	0	0	0	-	-	-	-	-	-	-	-
ENSMUSG00000041670	Rims1	0	0	0	0	0	0	0	0	0	0	0	0	0	0	0	0	0	0	regulating synaptic membrane exocytosis 1 [Source:MGI Symbol;Acc:MGI:2152971]	-	-	-	-	-	GO:0003676//nucleic acid binding;GO:0003674//molecular_function;GO:0005488//binding;GO:0003723//RNA binding;GO:0097159//organic cyclic compound binding;GO:1901363//heterocyclic compound binding	GO:0044699//single-organism process;GO:0048856//anatomical structure development;GO:0030154//cell differentiation;GO:0070271//protein complex biogenesis;GO:0071822//protein complex subunit organization;GO:0009653//anatomical structure morphogenesis;GO:0006461//protein complex assembly;GO:0016043//cellular component organization;GO:0040007//growth;GO:0008150//biological_process;GO:0009987//cellula…
ENSMUSG00000073730	4933415F23Rik	0	0	0	0	0	0	0	0	0	0	0	0	0	0	0	0	0	0	RIKEN cDNA 4933415F23 gene [Source:MGI Symbol;Acc:MGI:1914005]	-	-	-	-	GO:0044464//cell part;GO:0005622//intracellular;GO:0005623//cell;GO:0044424//intracellular part;GO:0005737//cytoplasm;GO:0005575//cellular_component	GO:0030234//enzyme regulator activity;GO:0003674//molecular_function;GO:0098772//molecular function regulator	GO:0044238//primary metabolic process;GO:0009987//cellular process;GO:0044260//cellular macromolecule metabolic process;GO:0043170//macromolecule metabolic process;GO:0002376//immune system process;GO:0036211//protein modification process;GO:0071704//organic substance metabolic process;GO:0008152//metabolic process;GO:0006950//response to stress;GO:0006464//cellular protein modification process;G…
ENSMUSG00000097970	Gm27028	0	0	0	0	0	0	0	0	0	0	0	0	0	0	0	0	0	0	-	-	-	-	-	-	-	-
ENSMUSG00000100775	Gm29107	0.00479765	0.0312498	0.0222614	0.0115747	0.0121187	0.0087749	0.0144833	0.0101675	0.0172072	0.00332741	0.01497	0	0	0	0.0128216	0.0415307	0	0	-	-	-	-	-	-	-	-
ENSMUSG00000026158	Ogfrl1	0.199964	0.30812	0.286684	0.214016	0.225245	0.128489	0.182444	0.143116	0.181862	0.27847	0.218355	0.206483	0.423554	0.156388	0.186878	0.0264786	0.805938	0.230221	opioid growth factor receptor-like 1 [Source:MGI Symbol;Acc:MGI:1917405]	-	-	-	-	GO:0005575//cellular_component	GO:0003674//molecular_function	GO:0008150//biological_process
ENSMUSG00000099503	Gm28822	0.000377842	0	0	0	0	0	0	0	0	0	0	0	0	0	0	0	0	0	-	-	-	-	-	-	-	-
ENSMUSG00000026156	B3gat2	0.00552086	0.0011998	0	0.00338556	0.00898931	0.00249806	0.00321452	0	0.0106974	0.014705	0	0	0	0	0.00710253	0	0	0	beta-1,3-glucuronyltransferase 2 (glucuronosyltransferase S) [Source:MGI Symbol;Acc:MGI:2389490]	Metabolism	Global and Overview;Glycan biosynthesis and metabolism	ko01100//Metabolic pathways;ko00514//Other types of O-glycan biosynthesis	K10157	GO:0005623//cell;GO:0012505//endomembrane system;GO:0005794//Golgi apparatus;GO:0043231//intracellular membrane-bounded organelle;GO:0043229//intracellular organelle;GO:0044464//cell part;GO:0005575//cellular_component;GO:0044444//cytoplasmic part;GO:0005737//cytoplasm;GO:0043227//membrane-bounded organelle;GO:0005622//intracellular;GO:0044424//intracellular part;GO:0043226//organelle	GO:0003824//catalytic activity;GO:0043167//ion binding;GO:0016757//transferase activity, transferring glycosyl groups;GO:0005488//binding;GO:0016740//transferase activity;GO:0003674//molecular_function	GO:0044238//primary metabolic process;GO:0043412//macromolecule modification;GO:0008152//metabolic process;GO:0071704//organic substance metabolic process;GO:0006464//cellular protein modification process;GO:0043170//macromolecule metabolic process;GO:0008150//biological_process;GO:0044237//cellular metabolic process;GO:0005975//carbohydrate metabolic process;GO:0044267//cellular protein metaboli…
ENSMUSG00000026155	Smap1	0.856155	0.922913	0.879497	1.06997	1.1325	1.155	1.01158	1.33689	1.1365	0.832861	0.741203	0.980071	0.947603	1.13235	0.74345	0.683973	1.01599	0.39937	small ArfGAP 1 [Source:MGI Symbol;Acc:MGI:2138261]	Cellular Processes	Transport and catabolism	ko04144//Endocytosis	K12486	GO:0071944//cell periphery;GO:0016020//membrane;GO:0044464//cell part;GO:0005575//cellular_component;GO:0005737//cytoplasm;GO:0005622//intracellular;GO:0005886//plasma membrane;GO:0044424//intracellular part;GO:0005623//cell	GO:0003674//molecular_function;GO:0043167//ion binding;GO:0005488//binding;GO:0098772//molecular function regulator;GO:0030234//enzyme regulator activity	GO:0008150//biological_process;GO:0044763//single-organism cellular process;GO:0048869//cellular developmental process;GO:0044699//single-organism process;GO:0030154//cell differentiation;GO:0009987//cellular process;GO:0051234//establishment of localization;GO:0016192//vesicle-mediated transport;GO:0048856//anatomical structure development;GO:0051179//localization;GO:0044767//single-organism dev…
ENSMUSG00000026154	Sdhaf4	0.71447	0.409121	0.545897	0.57169	0.532623	0.540135	0.616538	0.659211	0.411186	0.636491	0.623473	0.56465	0.391594	0.211405	0.561685	0.671522	0.404283	1.19177	succinate dehydrogenase complex assembly factor 4 [Source:MGI Symbol;Acc:MGI:1915252]	-	-	-	-	GO:0043226//organelle;GO:0005623//cell;GO:0043229//intracellular organelle;GO:0005622//intracellular;GO:0044424//intracellular part;GO:0043227//membrane-bounded organelle;GO:0005737//cytoplasm;GO:0044464//cell part;GO:0044444//cytoplasmic part;GO:0043231//intracellular membrane-bounded organelle;GO:0005739//mitochondrion;GO:0005575//cellular_component	GO:0003674//molecular_function	GO:0008150//biological_process;GO:0050896//response to stimulus;GO:0002376//immune system process;GO:0006950//response to stress
ENSMUSG00000026153	Fam135a	0.105826	0.157256	0.0757882	0.10137	0.0922979	0.0720587	0.0961942	0.180122	0.104484	0.0953858	0.0675956	0.101311	0.139431	0.0331941	0.240711	0.0558401	0.0215959	0.06789	family with sequence similarity 135, member A [Source:MGI Symbol;Acc:MGI:1915437]	-	-	-	-	GO:0005575//cellular_component	GO:0003674//molecular_function	GO:0006629//lipid metabolic process;GO:0071704//organic substance metabolic process;GO:0044710//single-organism metabolic process;GO:0044238//primary metabolic process;GO:0008152//metabolic process;GO:0008150//biological_process;GO:0044699//single-organism process
ENSMUSG00000026147	Col9a1	0.178133	0.0101588	0.00829507	0.0203096	0.0345547	0.03453	0.0222099	0.0102735	0.00815993	0.581375	0.0110275	0.103568	0	0	19.2435	0	0	0	collagen, type IX, alpha 1 [Source:MGI Symbol;Acc:MGI:88465]	Organismal Systems;Environmental Information Processing;Cellular Processes	Cellular commiunity;Signal transduction;Digestive system;Signaling molecules and interaction	ko04151//PI3K-Akt signaling pathway;ko04510//Focal adhesion;ko04974//Protein digestion and absorption;ko04512//ECM-receptor interaction	K08131	GO:0032991//macromolecular complex;GO:0043234//protein complex;GO:0005575//cellular_component	-	-
ENSMUSG00000026141	Col19a1	0	0	0	0.0028022	0	0	0	0	0	0	0	0	0	0	0	0	0	0	collagen, type XIX, alpha 1 [Source:MGI Symbol;Acc:MGI:1095415]	-	-	-	-	GO:0031012//extracellular matrix;GO:0005576//extracellular region;GO:0005578//proteinaceous extracellular matrix;GO:0032991//macromolecular complex;GO:0043234//protein complex;GO:0044421//extracellular region part;GO:0005575//cellular_component	-	GO:0008150//biological_process;GO:0009987//cellular process;GO:0032502//developmental process;GO:0044767//single-organism developmental process;GO:0007155//cell adhesion;GO:0048869//cellular developmental process;GO:0044699//single-organism process;GO:0044763//single-organism cellular process;GO:0016043//cellular component organization;GO:0022610//biological adhesion;GO:0043062//extracellular str…
ENSMUSG00000073725	Lmbrd1	0.307685	0.422287	0.399546	0.252474	0.315514	0.340198	0.38046	0.471709	0.432426	0.279817	0.680932	0.393307	0.597837	0.011494	0.11217	0.946716	0.687532	0.0643979	LMBR1 domain containing 1 [Source:MGI Symbol;Acc:MGI:1915671]	Organismal Systems	Digestive system	ko04977//Vitamin digestion and absorption	K14617	GO:0005773//vacuole;GO:0016020//membrane;GO:0031410//cytoplasmic vesicle;GO:0005764//lysosome;GO:0044424//intracellular part;GO:0043231//intracellular membrane-bounded organelle;GO:0043226//organelle;GO:0043229//intracellular organelle;GO:0031982//vesicle;GO:0005575//cellular_component;GO:0005737//cytoplasm;GO:0000323//lytic vacuole;GO:0031988//membrane-bounded vesicle;GO:0044464//cell part;GO:00…	GO:0003674//molecular_function	GO:0016192//vesicle-mediated transport;GO:0007165//signal transduction;GO:0044700//single organism signaling;GO:0044763//single-organism cellular process;GO:0051716//cellular response to stimulus;GO:0050789//regulation of biological process;GO:0065007//biological regulation;GO:0023052//signaling;GO:0051234//establishment of localization;GO:0007154//cell communication;GO:0044699//single-organism p…
ENSMUSG00000100483	Gm28237	0	0	0	0	0	0	0	0	0	0	0	0	0	0	0	0	0	0	-	-	-	-	-	-	-	-
ENSMUSG00000099392	Gm29414	0	0	0	0	0	0	0	0	0	0	0	0	0	0	0	0	0	0	-	-	-	-	-	-	-	-
ENSMUSG00000033569	Adgrb3	0	0	0	0	0	0	0	0	0	0	0	0	0	0	0	0	0	0	adhesion G protein-coupled receptor B3 [Source:MGI Symbol;Acc:MGI:2441837]	-	-	-	-	GO:0071944//cell periphery;GO:0016020//membrane;GO:0005886//plasma membrane;GO:0005575//cellular_component;GO:0005576//extracellular region;GO:0005623//cell;GO:0044464//cell part	GO:0098772//molecular function regulator;GO:0030234//enzyme regulator activity;GO:0003674//molecular_function;GO:0004871//signal transducer activity	GO:0050794//regulation of cellular process;GO:0048856//anatomical structure development;GO:0032501//multicellular organismal process;GO:0032989//cellular component morphogenesis;GO:0048646//anatomical structure formation involved in morphogenesis;GO:0008150//biological_process;GO:0022607//cellular component assembly;GO:0044700//single organism signaling;GO:0044085//cellular component biogenesis;G…
ENSMUSG00000073722	4931408C20Rik	0	0	0	0	0	0	0	0	0	0	0	0	0	0	0	0	0	0	RIKEN cDNA 4931408C20 gene [Source:MGI Symbol;Acc:MGI:3588222]	-	-	-	-	GO:0005575//cellular_component	GO:0003674//molecular_function	GO:0008150//biological_process
ENSMUSG00000101514	Gm5524	0	0	0	0	0	0	0	0	0	0	0	0	0	0	0	0	0	0	-	-	-	-	-	-	-	-
ENSMUSG00000048411	Gm597	0	0	0	0	0	0	0	0	0	0	0	0	0	0	0	0	0	0	predicted gene 597 [Source:MGI Symbol;Acc:MGI:2685443]	-	-	-	-	GO:0005575//cellular_component	GO:0003674//molecular_function	GO:0008150//biological_process
ENSMUSG00000053185	Gm9898	0	0	0	0	0	0	0	0	0	0	0	0	0	0	0	0	0	0	-	-	-	-	-	-	-	-
ENSMUSG00000048874	Phf3	0.432819	0.502631	0.493993	0.459636	0.488004	0.384833	0.435853	0.372359	0.510265	0.416354	0.524863	0.477808	0.746509	0.234807	0.275005	0.468867	0.51032	0.0304676	PHD finger protein 3 [Source:MGI Symbol;Acc:MGI:2446126]	-	-	-	-	GO:0005575//cellular_component	GO:0005488//binding;GO:0003674//molecular_function;GO:0043167//ion binding	GO:0034641//cellular nitrogen compound metabolic process;GO:0009987//cellular process;GO:0008152//metabolic process;GO:0006807//nitrogen compound metabolic process;GO:0008150//biological_process;GO:0009058//biosynthetic process;GO:0044237//cellular metabolic process
ENSMUSG00000026064	Ptp4a1	1.20257	1.05923	1.80482	1.55706	2.7549	1.5923	1.48103	1.74154	1.77434	1.71732	1.60804	1.12274	1.16911	0.182321	1.99577	1.64016	2.21159	1.54143	protein tyrosine phosphatase 4a1 [Source:MGI Symbol;Acc:MGI:1277096]	-	-	-	-	GO:0043226//organelle;GO:0005773//vacuole;GO:0043229//intracellular organelle;GO:0044424//intracellular part;GO:0005575//cellular_component;GO:0071944//cell periphery;GO:0005886//plasma membrane;GO:0043232//intracellular non-membrane-bounded organelle;GO:0005783//endoplasmic reticulum;GO:0012505//endomembrane system;GO:0005576//extracellular region;GO:0016020//membrane;GO:0043227//membrane-bounde…	GO:0016788//hydrolase activity, acting on ester bonds;GO:0003824//catalytic activity;GO:0016791//phosphatase activity;GO:0003674//molecular_function;GO:0016787//hydrolase activity;GO:0042578//phosphoric ester hydrolase activity	GO:0009987//cellular process;GO:0048870//cell motility;GO:0040011//locomotion;GO:0006928//movement of cell or subcellular component;GO:0051179//localization;GO:0044763//single-organism cellular process;GO:0007049//cell cycle;GO:0051674//localization of cell;GO:0008150//biological_process;GO:0044699//single-organism process;GO:0048856//anatomical structure development;GO:0032502//developmental pro…
ENSMUSG00000100371	Gm29669	0	0	0	0	0	0	0	0	0	0	0	0	0	0	0	0	0	0	-	-	-	-	-	-	-	-
ENSMUSG00000100237	Gm28644	0	0	0	0	0	0	0	0	0	0	0	0	0	0	0	0	0	0	-	-	-	-	-	-	-	-
ENSMUSG00000086727	4931428L18Rik	0	0	0	0	0	0	0	0	0	0	0	0	0	0	0	0	0	0	RIKEN cDNA 4931428L18 gene [Source:MGI Symbol;Acc:MGI:1918238]	-	-	-	-	GO:0005575//cellular_component	GO:0003674//molecular_function	GO:0008150//biological_process
ENSMUSG00000100910	Gm29128	0	0	0	0	0	0	0	0	0	0	0	0	0	0	0	0	0	0	-	-	-	-	-	-	-	-
ENSMUSG00000050217	Lgsn	0	0	0	0	0	0	0	0	0	0	0	0	0	0	0	0	0	0	lengsin, lens protein with glutamine synthetase domain [Source:MGI Symbol;Acc:MGI:2672844]	-	-	-	-	GO:0044464//cell part;GO:0005575//cellular_component;GO:0005886//plasma membrane;GO:0071944//cell periphery;GO:0016020//membrane;GO:0005623//cell	GO:0016874//ligase activity;GO:0003674//molecular_function;GO:0003824//catalytic activity	GO:0006520//cellular amino acid metabolic process;GO:0006807//nitrogen compound metabolic process;GO:0008152//metabolic process;GO:0008150//biological_process;GO:0044699//single-organism process;GO:0044237//cellular metabolic process;GO:0043436//oxoacid metabolic process;GO:0044710//single-organism metabolic process;GO:0009058//biosynthetic process;GO:0019752//carboxylic acid metabolic process;GO…
ENSMUSG00000026063	Pih1d3	0	0	0	0	0	0	0	0	0	0	0	0	0	0	0	0	0	0	PIH1 domain containing 3 [Source:MGI Symbol;Acc:MGI:1921958]	-	-	-	-	GO:0044424//intracellular part;GO:0005623//cell;GO:0044464//cell part;GO:0005622//intracellular;GO:0005737//cytoplasm;GO:0005575//cellular_component	GO:0003674//molecular_function	GO:0032989//cellular component morphogenesis;GO:0048869//cellular developmental process;GO:0048856//anatomical structure development;GO:0044085//cellular component biogenesis;GO:0070271//protein complex biogenesis;GO:0040011//locomotion;GO:0048870//cell motility;GO:0051674//localization of cell;GO:0043933//macromolecular complex subunit organization;GO:0032502//developmental process;GO:0065003//m…
ENSMUSG00000026058	Khdrbs2	0	0	0	0	0	0	0	0	0	0	0	0.00779944	0	0	0	0	0	0	KH domain containing, RNA binding, signal transduction associated 2 [Source:MGI Symbol;Acc:MGI:2159649]	-	-	-	-	GO:0005623//cell;GO:0043226//organelle;GO:0043229//intracellular organelle;GO:0005622//intracellular;GO:0043231//intracellular membrane-bounded organelle;GO:0005575//cellular_component;GO:0043227//membrane-bounded organelle;GO:0005634//nucleus;GO:0044424//intracellular part;GO:0044464//cell part	GO:0060090//binding, bridging;GO:0005515//protein binding;GO:0003676//nucleic acid binding;GO:0003723//RNA binding;GO:0030674//protein binding, bridging;GO:1901363//heterocyclic compound binding;GO:0003674//molecular_function;GO:0097159//organic cyclic compound binding;GO:0005488//binding	GO:0051716//cellular response to stimulus;GO:0008150//biological_process;GO:0006397//mRNA processing;GO:0016071//mRNA metabolic process;GO:0046483//heterocycle metabolic process;GO:0006396//RNA processing;GO:0044763//single-organism cellular process;GO:0010467//gene expression;GO:0023052//signaling;GO:0009058//biosynthetic process;GO:0044260//cellular macromolecule metabolic process;GO:0044238//p…
ENSMUSG00000091318	Gm5415	0	0	0	0	0	0	0	0	0	0	0	0	0	0	0	0	0	0	predicted gene 5415 [Source:MGI Symbol;Acc:MGI:3644687]	Genetic Information Processing;Environmental Information Processing	Signal transduction;Translation	ko03013//RNA transport;ko04310//Wnt signaling pathway	K03345	GO:0044424//intracellular part;GO:0043229//intracellular organelle;GO:0005622//intracellular;GO:0043226//organelle;GO:0005575//cellular_component;GO:0005634//nucleus;GO:0043227//membrane-bounded organelle;GO:0043231//intracellular membrane-bounded organelle;GO:0005623//cell;GO:0044464//cell part	GO:0008233//peptidase activity;GO:0003824//catalytic activity;GO:0016787//hydrolase activity;GO:0003674//molecular_function	GO:0044267//cellular protein metabolic process;GO:0043170//macromolecule metabolic process;GO:0044238//primary metabolic process;GO:0008152//metabolic process;GO:0019538//protein metabolic process;GO:0071704//organic substance metabolic process;GO:0043412//macromolecule modification;GO:0044237//cellular metabolic process;GO:0036211//protein modification process;GO:0044260//cellular macromolecule …
ENSMUSG00000102917	Gm37724	0	0	0	0	0	0	0	0	0	0	0	0	0	0	0	0	0	0	-	-	-	-	-	-	-	-
ENSMUSG00000104230	Gm37591	0	0	0	0	0	0	0	0	0	0	0	0	0	0	0	0	0	0	-	-	-	-	-	-	-	-
ENSMUSG00000026134	Prim2	0.0627608	0.0554279	0.0615866	0.258256	0.0598805	0.0676072	0.0404724	0.0701505	0.122201	0.0619571	0.0206893	0.0682017	0.0203232	0.145229	0.080056	0.0354889	0.070922	0	DNA primase, p58 subunit [Source:MGI Symbol;Acc:MGI:97758]	Metabolism;Genetic Information Processing	Replication and repair;Nucleotide metabolism;Global and Overview	ko01100//Metabolic pathways;ko00230//Purine metabolism;ko00240//Pyrimidine metabolism;ko03030//DNA replication	K02685	GO:0043226//organelle;GO:0005623//cell;GO:0043228//non-membrane-bounded organelle;GO:0043234//protein complex;GO:0005622//intracellular;GO:0043229//intracellular organelle;GO:0044464//cell part;GO:0043232//intracellular non-membrane-bounded organelle;GO:0005694//chromosome;GO:0032991//macromolecular complex;GO:0044424//intracellular part;GO:0005575//cellular_component	GO:0003677//DNA binding;GO:0003824//catalytic activity;GO:0016779//nucleotidyltransferase activity;GO:0003676//nucleic acid binding;GO:0097159//organic cyclic compound binding;GO:0016772//transferase activity, transferring phosphorus-containing groups;GO:0003674//molecular_function;GO:0016740//transferase activity;GO:1901363//heterocyclic compound binding;GO:0005488//binding;GO:0043167//ion bindi…	GO:1901360//organic cyclic compound metabolic process;GO:0044260//cellular macromolecule metabolic process;GO:0008150//biological_process;GO:0006259//DNA metabolic process;GO:0043170//macromolecule metabolic process;GO:0006139//nucleobase-containing compound metabolic process;GO:0008152//metabolic process;GO:0044237//cellular metabolic process;GO:0046483//heterocycle metabolic process;GO:0071704/…
ENSMUSG00000004768	Rab23	0.270827	0.111758	0.248547	0.309344	0.217493	0.359647	0.27582	0.0892855	0.169734	0.39066	0.362335	0.239471	0.0814065	0.0224795	0.133707	0.238163	0	0.0476494	RAB23, member RAS oncogene family [Source:MGI Symbol;Acc:MGI:99833]	Environmental Information Processing	Signal transduction	ko04340//Hedgehog signaling pathway	K06234	GO:0005575//cellular_component;GO:0044464//cell part;GO:0044444//cytoplasmic part;GO:0005737//cytoplasm;GO:0005576//extracellular region;GO:0005773//vacuole;GO:0005886//plasma membrane;GO:0043229//intracellular organelle;GO:0031988//membrane-bounded vesicle;GO:0043231//intracellular membrane-bounded organelle;GO:0043226//organelle;GO:0005623//cell;GO:0016020//membrane;GO:0005622//intracellular;GO…	GO:0017111//nucleoside-triphosphatase activity;GO:0016817//hydrolase activity, acting on acid anhydrides;GO:0003824//catalytic activity;GO:0003924//GTPase activity;GO:0016462//pyrophosphatase activity;GO:0016787//hydrolase activity;GO:0003674//molecular_function;GO:0016818//hydrolase activity, acting on acid anhydrides, in phosphorus-containing anhydrides	GO:0006913//nucleocytoplasmic transport;GO:0000902//cell morphogenesis;GO:0044763//single-organism cellular process;GO:0070727//cellular macromolecule localization;GO:0045184//establishment of protein localization;GO:1902582//single-organism intracellular transport;GO:0051649//establishment of localization in cell;GO:0015031//protein transport;GO:0006605//protein targeting;GO:0044085//cellular co…
ENSMUSG00000042215	Bag2	0.0856699	0.060194	0.0675861	0.0808434	0.121225	0.0933442	0.0605309	0.0464938	0.0918491	0.136237	0.0952274	0.231841	0.0263446	0.0533544	0.189641	0.159333	0	0.304927	BCL2-associated athanogene 2 [Source:MGI Symbol;Acc:MGI:1891254]	Genetic Information Processing	Folding, sorting and degradation	ko04141//Protein processing in endoplasmic reticulum	K09556	GO:0005575//cellular_component	GO:0003674//molecular_function	GO:0008150//biological_process;GO:0006457//protein folding;GO:0009987//cellular process
ENSMUSG00000042197	Zfp451	0.304215	0.283363	0.294927	0.299845	0.47814	0.342464	0.296314	0.30269	0.238973	0.437313	0.333734	0.257123	0.224899	0.0912844	0.185472	0.484265	0.0925136	0.0265249	zinc finger protein 451 [Source:MGI Symbol;Acc:MGI:2137896]	-	-	-	-	GO:0043231//intracellular membrane-bounded organelle;GO:0044428//nuclear part;GO:0070013//intracellular organelle lumen;GO:0044424//intracellular part;GO:0043233//organelle lumen;GO:0044446//intracellular organelle part;GO:0005575//cellular_component;GO:0043227//membrane-bounded organelle;GO:0043226//organelle;GO:0005623//cell;GO:0005622//intracellular;GO:0005654//nucleoplasm;GO:0044422//organell…	GO:0003676//nucleic acid binding;GO:0003674//molecular_function;GO:0001071//nucleic acid binding transcription factor activity;GO:0003824//catalytic activity;GO:1901363//heterocyclic compound binding;GO:0005488//binding;GO:0003677//DNA binding;GO:0043167//ion binding;GO:0000988//transcription factor activity, protein binding;GO:0097159//organic cyclic compound binding;GO:0016874//ligase activity	GO:0065007//biological regulation;GO:0034641//cellular nitrogen compound metabolic process;GO:0007165//signal transduction;GO:0006996//organelle organization;GO:0044085//cellular component biogenesis;GO:0007154//cell communication;GO:0071704//organic substance metabolic process;GO:0050794//regulation of cellular process;GO:0006807//nitrogen compound metabolic process;GO:0043412//macromolecule mod…
ENSMUSG00000042182	Bend6	0.0273132	0.0219211	0.0423045	0.276413	0.170963	0.179095	0.107417	0.460354	0.0792065	0.0254227	0.0164777	0.118923	0	0	0.115095	0.174252	0.0267695	0.0304676	BEN domain containing 6 [Source:MGI Symbol;Acc:MGI:2444572]	-	-	-	-	GO:0005622//intracellular;GO:0043231//intracellular membrane-bounded organelle;GO:0043227//membrane-bounded organelle;GO:0043229//intracellular organelle;GO:0005575//cellular_component;GO:0044424//intracellular part;GO:0044464//cell part;GO:0005634//nucleus;GO:0043226//organelle;GO:0005623//cell	GO:0003674//molecular_function;GO:0000988//transcription factor activity, protein binding	GO:0034641//cellular nitrogen compound metabolic process;GO:0051716//cellular response to stimulus;GO:0050789//regulation of biological process;GO:0065007//biological regulation;GO:0023052//signaling;GO:0032502//developmental process;GO:0050896//response to stimulus;GO:0008150//biological_process;GO:0009058//biosynthetic process;GO:0044767//single-organism developmental process;GO:0048856//anatom…
ENSMUSG00000026131	Dst	1.16973	1.77779	0.828651	1.10246	1.14773	1.03055	0.993208	1.57144	0.802725	1.06787	0.523203	0.582699	2.17052	0.0422847	0.647386	0.864939	0.303891	0.0627045	dystonin [Source:MGI Symbol;Acc:MGI:104627]	-	-	-	-	GO:0005737//cytoplasm;GO:0005856//cytoskeleton;GO:0044428//nuclear part;GO:0005635//nuclear envelope;GO:0005634//nucleus;GO:0005623//cell;GO:0031982//vesicle;GO:0005575//cellular_component;GO:0043232//intracellular non-membrane-bounded organelle;GO:0005622//intracellular;GO:0044444//cytoplasmic part;GO:0043227//membrane-bounded organelle;GO:0031988//membrane-bounded vesicle;GO:0044446//intracellu…	GO:0005488//binding;GO:0003674//molecular_function;GO:0008092//cytoskeletal protein binding;GO:0005515//protein binding;GO:0043167//ion binding	GO:0044763//single-organism cellular process;GO:0046907//intracellular transport;GO:0007155//cell adhesion;GO:1902578//single-organism localization;GO:0009987//cellular process;GO:0051649//establishment of localization in cell;GO:0009653//anatomical structure morphogenesis;GO:0007010//cytoskeleton organization;GO:0022610//biological adhesion;GO:0044765//single-organism transport;GO:0030705//cytos…
ENSMUSG00000104397	Gm37958	0	0	0	0	0	0	0	0	0	0	0	0	0	0	0	0	0	0	-	-	-	-	-	-	-	-
ENSMUSG00000102336	Gm37233	0.0148875	0.0136179	0.00369027	0.00740834	0.00468103	0.00666114	0.0187815	0	0.00823346	0.0156447	0.0116677	0.00657595	0	0.00457574	0	0.0290999	0	0	-	-	-	-	-	-	-	-
ENSMUSG00000042111	Ccdc115	0.230363	0.354598	0.192694	0.204183	0.168554	0.260997	0.175799	0.212661	0.206257	0.300344	0.240284	0.2127	0.195084	0.0927901	0.354544	0.12459	0.518771	0.245285	coiled-coil domain containing 115 [Source:MGI Symbol;Acc:MGI:1916918]	-	-	-	-	GO:0031988//membrane-bounded vesicle;GO:0005737//cytoplasm;GO:0005575//cellular_component;GO:0012505//endomembrane system;GO:0043229//intracellular organelle;GO:0044424//intracellular part;GO:0031982//vesicle;GO:0005768//endosome;GO:0043231//intracellular membrane-bounded organelle;GO:0005623//cell;GO:0005764//lysosome;GO:0016023//cytoplasmic, membrane-bounded vesicle;GO:0005794//Golgi apparatus;…	GO:0003674//molecular_function	GO:0008150//biological_process
ENSMUSG00000101711	Gm28306	0	0	0	0	0	0	0	0	0	0	0	0	0	0	0	0	0	0	-	-	-	-	-	-	-	-
ENSMUSG00000026127	Imp4	0.243122	0.486596	0.259332	0.40854	0.260828	0.352673	0.25985	0.350708	0.363153	0.33044	0.171025	0.254008	0.643187	0.0861007	0.34596	0.245907	0.373938	0.0873402	IMP4, U3 small nucleolar ribonucleoprotein [Source:MGI Symbol;Acc:MGI:106572]	Genetic Information Processing	Translation	ko03008//Ribosome biogenesis in eukaryotes	K14561	GO:0043231//intracellular membrane-bounded organelle;GO:0043227//membrane-bounded organelle;GO:0044424//intracellular part;GO:0032991//macromolecular complex;GO:0043228//non-membrane-bounded organelle;GO:0005623//cell;GO:0005575//cellular_component;GO:0043226//organelle;GO:0043229//intracellular organelle;GO:0005730//nucleolus;GO:0043233//organelle lumen;GO:0005634//nucleus;GO:0043232//intracellu…	GO:1901363//heterocyclic compound binding;GO:0003676//nucleic acid binding;GO:0003723//RNA binding;GO:0003674//molecular_function;GO:0097159//organic cyclic compound binding;GO:0019843//rRNA binding;GO:0005488//binding	GO:0008150//biological_process;GO:0071840//cellular component organization or biogenesis;GO:0006807//nitrogen compound metabolic process;GO:0044085//cellular component biogenesis;GO:0022613//ribonucleoprotein complex biogenesis;GO:0034641//cellular nitrogen compound metabolic process;GO:0008152//metabolic process;GO:0044237//cellular metabolic process;GO:0042254//ribosome biogenesis;GO:0009987//c…
ENSMUSG00000026126	Ptpn18	0.0584191	2.1177	0.0168391	0.0248269	0.0207722	0.0290501	0.0273533	0.0310037	0.116549	0.0417367	0.0045175	0.0471682	0.653036	0.0282994	0.0618868	0.024209	4.14951	0	protein tyrosine phosphatase, non-receptor type 18 [Source:MGI Symbol;Acc:MGI:108410]	-	-	-	-	GO:0043227//membrane-bounded organelle;GO:0043229//intracellular organelle;GO:0005622//intracellular;GO:0005575//cellular_component;GO:0005634//nucleus;GO:0044424//intracellular part;GO:0043231//intracellular membrane-bounded organelle;GO:0044464//cell part;GO:0005737//cytoplasm;GO:0043226//organelle;GO:0005623//cell	GO:0042578//phosphoric ester hydrolase activity;GO:0016787//hydrolase activity;GO:0003824//catalytic activity;GO:0003674//molecular_function;GO:0016788//hydrolase activity, acting on ester bonds;GO:0016791//phosphatase activity	GO:0009987//cellular process;GO:0043412//macromolecule modification;GO:0019538//protein metabolic process;GO:0044260//cellular macromolecule metabolic process;GO:0008150//biological_process;GO:0044267//cellular protein metabolic process;GO:0008152//metabolic process;GO:0044237//cellular metabolic process;GO:0044238//primary metabolic process;GO:0043170//macromolecule metabolic process;GO:0071704/…
ENSMUSG00000101223	4930568A12Rik	0	0	0	0	0	0	0	0	0	0	0	0	0	0	0	0	0	0	-	-	-	-	-	-	-	-
ENSMUSG00000026125	Prss39	0	0	0	0	0	0	0	0	0	0	0	0	0	0	0	0	0	0	protease, serine 39 [Source:MGI Symbol;Acc:MGI:1270856]	-	-	-	-	GO:0044464//cell part;GO:0043227//membrane-bounded organelle;GO:0005622//intracellular;GO:0005623//cell;GO:0005737//cytoplasm;GO:0031988//membrane-bounded vesicle;GO:0031410//cytoplasmic vesicle;GO:0043226//organelle;GO:0005575//cellular_component;GO:0005576//extracellular region;GO:0043231//intracellular membrane-bounded organelle;GO:0044424//intracellular part;GO:0016023//cytoplasmic, membrane-…	GO:0003674//molecular_function;GO:0003824//catalytic activity;GO:0016787//hydrolase activity;GO:0008233//peptidase activity	GO:0008150//biological_process
ENSMUSG00000026124	Cfc1	0	0	0	0	0	0	0	0	0	0	0	0	0	0	0	0	0	0	cripto, FRL-1, cryptic family 1 [Source:MGI Symbol;Acc:MGI:109448]	-	-	-	-	GO:0005575//cellular_component;GO:0044464//cell part;GO:0005576//extracellular region;GO:0005623//cell;GO:0071944//cell periphery;GO:0016020//membrane;GO:0005886//plasma membrane	GO:0003674//molecular_function	GO:0065007//biological regulation;GO:0007154//cell communication;GO:0044763//single-organism cellular process;GO:0002376//immune system process;GO:0050789//regulation of biological process;GO:0032502//developmental process;GO:0050896//response to stimulus;GO:0032501//multicellular organismal process;GO:0044237//cellular metabolic process;GO:0009987//cellular process;GO:0044707//single-multicellul…
ENSMUSG00000037529	Prss40	0	0	0	0	0	0	0	0	0	0	0	0	0	0	0	0	0	0	protease, serine 40 [Source:MGI Symbol;Acc:MGI:1270857]	-	-	-	-	GO:0005737//cytoplasm;GO:0005623//cell;GO:0043231//intracellular membrane-bounded organelle;GO:0044424//intracellular part;GO:0005575//cellular_component;GO:0044444//cytoplasmic part;GO:0031988//membrane-bounded vesicle;GO:0005576//extracellular region;GO:0043227//membrane-bounded organelle;GO:0031982//vesicle;GO:0043226//organelle;GO:0043229//intracellular organelle;GO:0016023//cytoplasmic, memb…	GO:0016787//hydrolase activity;GO:0008233//peptidase activity;GO:0003824//catalytic activity;GO:0003674//molecular_function	GO:0008150//biological_process
ENSMUSG00000045815	1700101I19Rik	0	0	0	0	0	0	0	0	0	0	0	0	0	0	0	0	0	0	-	-	-	-	-	-	-	-
ENSMUSG00000045174	Amer3	0	0	0	0	0	0	0	0	0	0	0	0	0	0	0	0	0	0	APC membrane recruitment 3 [Source:MGI Symbol;Acc:MGI:3026939]	-	-	-	-	GO:0005623//cell;GO:0016020//membrane;GO:0005575//cellular_component;GO:0044464//cell part;GO:0071944//cell periphery;GO:0005886//plasma membrane	GO:0008289//lipid binding;GO:0003674//molecular_function;GO:0005488//binding	GO:0050896//response to stimulus;GO:0050794//regulation of cellular process;GO:0009987//cellular process;GO:0023052//signaling;GO:0048856//anatomical structure development;GO:0044699//single-organism process;GO:0007165//signal transduction;GO:0044700//single organism signaling;GO:0008150//biological_process;GO:0050789//regulation of biological process;GO:0007154//cell communication;GO:0044763//si…
ENSMUSG00000037509	Arhgef4	0.00462138	0.00704384	0.0189957	0.00255141	0	0.00288901	0.00652779	0.00127136	0.00884478	0	0.0248686	0.0118616	0	0	0.0126735	0.0439128	0	0	Rho guanine nucleotide exchange factor (GEF) 4 [Source:MGI Symbol;Acc:MGI:2442507]	Cellular Processes	Cell motility	ko04810//Regulation of actin cytoskeleton	K05769	GO:0044464//cell part;GO:0005737//cytoplasm;GO:0005623//cell;GO:0005622//intracellular;GO:0044424//intracellular part;GO:0005575//cellular_component	GO:0003674//molecular_function	GO:0022607//cellular component assembly;GO:0016043//cellular component organization;GO:0050896//response to stimulus;GO:0071840//cellular component organization or biogenesis;GO:0008150//biological_process;GO:0050789//regulation of biological process;GO:0044763//single-organism cellular process;GO:0051716//cellular response to stimulus;GO:0044699//single-organism process;GO:0044085//cellular comp…
ENSMUSG00000104002	Gm38336	0.002679	0.00482489	0	0	0.00692451	0.00154222	0.0025561	0.00353691	0	0	0	0	0.0242813	0	0	0	0	0	-	-	-	-	-	-	-	-
ENSMUSG00000037503	Fam168b	0.340557	0.359421	0.343039	0.368583	0.307852	0.329163	0.316431	0.295449	0.389877	0.407221	0.272649	0.260919	0.239599	0.0882601	0.334195	0.417368	0.340801	0.0666408	family with sequence similarity 168, member B [Source:MGI Symbol;Acc:MGI:2448487]	-	-	-	-	GO:0005576//extracellular region;GO:0005623//cell;GO:0005886//plasma membrane;GO:0005737//cytoplasm;GO:0005575//cellular_component;GO:0044464//cell part;GO:0071944//cell periphery;GO:0016020//membrane;GO:0044424//intracellular part;GO:0005622//intracellular;GO:0043226//organelle	GO:0003674//molecular_function	GO:0008150//biological_process
ENSMUSG00000026123	Plekhb2	0.0542583	0.136968	0.0670285	0.136622	0.0999228	0.150021	0.0927618	0.190574	0.0805317	0.0814685	0.0299514	0.0288356	0.118973	0.034442	0.0232204	0.261913	0.513044	0.118705	pleckstrin homology domain containing, family B (evectins) member 2 [Source:MGI Symbol;Acc:MGI:2385825]	-	-	-	-	GO:0044424//intracellular part;GO:0043227//membrane-bounded organelle;GO:0043229//intracellular organelle;GO:0044464//cell part;GO:0005773//vacuole;GO:0043226//organelle;GO:0012505//endomembrane system;GO:0044444//cytoplasmic part;GO:0005737//cytoplasm;GO:0005768//endosome;GO:0043231//intracellular membrane-bounded organelle;GO:0005622//intracellular;GO:0005575//cellular_component;GO:0005623//cell	GO:0003674//molecular_function	GO:0044763//single-organism cellular process;GO:0048869//cellular developmental process;GO:0044699//single-organism process;GO:0030154//cell differentiation;GO:0008150//biological_process;GO:0044767//single-organism developmental process;GO:0032502//developmental process;GO:0009987//cellular process
ENSMUSG00000104417	Gm37068	0	0	0	0	0	0	0	0	0	0	0	0	0	0	0	0	0	0	-	-	-	-	-	-	-	-
ENSMUSG00000101714	Gm28415	0	0	0	0	0	0	0	0	0	0	0	0	0	0	0	0	0	0	-	-	-	-	-	-	-	-
ENSMUSG00000102531	1110002O04Rik	0.00335818	0	0.00452238	0.00262299	0	0.00160185	0	0	0	0	0	0	0	0	0	0	0	0	-	-	-	-	-	-	-	-
ENSMUSG00000102279	Gm37146	0	0	0	0	0	0	0	0	0	0	0	0	0	0	0	0	0	0	-	-	-	-	-	-	-	-
ENSMUSG00000103708	Gm33222	0	0	0	0	0	0	0	0	0	0	0	0	0	0	0	0	0	0	-	-	-	-	-	-	-	-
ENSMUSG00000104201	4930535G08Rik	0	0	0	0	0	0	0	0	0	0	0	0	0	0	0	0	0	0	-	-	-	-	-	-	-	-
ENSMUSG00000045216	Hs6st1	0.114353	0.0827374	0.0711392	0.0533896	0.0530114	0.0354128	0.0443999	0.0411057	0.0695549	0.0462223	0.048665	0.0659464	0.0598446	0.0832352	0.0203223	0	0.0688437	0.0152338	heparan sulfate 6-O-sulfotransferase 1 [Source:MGI Symbol;Acc:MGI:1354958]	Metabolism	Glycan biosynthesis and metabolism	ko00534//Glycosaminoglycan biosynthesis - heparan sulfate / heparin	K02514	GO:0005575//cellular_component	GO:0003674//molecular_function	GO:0007275//multicellular organism development;GO:0048856//anatomical structure development;GO:0030154//cell differentiation;GO:0009653//anatomical structure morphogenesis;GO:0032501//multicellular organismal process;GO:0009790//embryo development;GO:0044699//single-organism process;GO:0000003//reproduction;GO:0009987//cellular process;GO:0044767//single-organism developmental process;GO:0032502/…
ENSMUSG00000104523	Gm37335	0	0	0	0	0	0	0	0	0	0	0	0	0	0	0	0	0	0	-	-	-	-	-	-	-	-
ENSMUSG00000102202	Gm33280	0	0	0	0	0	0	0	0	0	0	0	0	0	0	0	0	0	0	-	-	-	-	-	-	-	-
ENSMUSG00000037470	Uggt1	0.223367	0.353526	0.2847	0.373193	0.323531	0.31308	0.304827	0.563912	0.317346	0.231719	0.302214	0.292452	0.274557	0.0371624	0.329496	0.166316	0.300625	0	UDP-glucose glycoprotein glucosyltransferase 1 [Source:MGI Symbol;Acc:MGI:2443162]	Genetic Information Processing	Folding, sorting and degradation	ko04141//Protein processing in endoplasmic reticulum	K11718	GO:0043231//intracellular membrane-bounded organelle;GO:0005783//endoplasmic reticulum;GO:0044424//intracellular part;GO:0043226//organelle;GO:0005623//cell;GO:0012505//endomembrane system;GO:0043229//intracellular organelle;GO:0044464//cell part;GO:0005622//intracellular;GO:0043227//membrane-bounded organelle;GO:0044444//cytoplasmic part;GO:0005576//extracellular region;GO:0005737//cytoplasm;GO:…	GO:0003824//catalytic activity;GO:0003674//molecular_function;GO:0016740//transferase activity;GO:0016757//transferase activity, transferring glycosyl groups;GO:0051082//unfolded protein binding;GO:0005488//binding;GO:0005515//protein binding	GO:0065007//biological regulation;GO:0051716//cellular response to stimulus;GO:0008152//metabolic process;GO:0044763//single-organism cellular process;GO:0009987//cellular process;GO:0044260//cellular macromolecule metabolic process;GO:0006457//protein folding;GO:0023052//signaling;GO:0007154//cell communication;GO:0036211//protein modification process;GO:0044699//single-organism process;GO:00447…
ENSMUSG00000047180	Neurl3	0.00323375	0.312345	0.00664702	0.00155146	0.00251268	0.00589271	0.0192464	0.00146769	0.0217067	0	0	0.0104857	0.142949	0	0	0.0247423	0.27489	0	neuralized E3 ubiquitin protein ligase 3 [Source:MGI Symbol;Acc:MGI:2429944]	-	-	-	-	GO:0005575//cellular_component	GO:0005488//binding;GO:0016874//ligase activity;GO:0043167//ion binding;GO:0003824//catalytic activity;GO:0003674//molecular_function	GO:0044260//cellular macromolecule metabolic process;GO:0036211//protein modification process;GO:0044238//primary metabolic process;GO:0044267//cellular protein metabolic process;GO:0006464//cellular protein modification process;GO:0009987//cellular process;GO:0019538//protein metabolic process;GO:0008150//biological_process;GO:0043170//macromolecule metabolic process;GO:0008152//metabolic proces…
ENSMUSG00000037447	Arid5a	0.218268	0.387793	0.337206	0.255659	0.390083	0.272111	0.285507	0.123137	0.760926	0.29628	0.241389	0.509255	0.420315	0.0251623	0.372017	0.189589	0.371548	0	AT rich interactive domain 5A (MRF1-like) [Source:MGI Symbol;Acc:MGI:2443039]	-	-	-	-	GO:0043231//intracellular membrane-bounded organelle;GO:0005654//nucleoplasm;GO:0005575//cellular_component;GO:0070013//intracellular organelle lumen;GO:0043227//membrane-bounded organelle;GO:0044422//organelle part;GO:0005634//nucleus;GO:0043234//protein complex;GO:0005623//cell;GO:0005730//nucleolus;GO:0043228//non-membrane-bounded organelle;GO:0005622//intracellular;GO:0043229//intracellular o…	GO:0003674//molecular_function;GO:0003677//DNA binding;GO:0008134//transcription factor binding;GO:1901363//heterocyclic compound binding;GO:0097159//organic cyclic compound binding;GO:0005515//protein binding;GO:0003676//nucleic acid binding;GO:0005488//binding	GO:0009987//cellular process;GO:0044767//single-organism developmental process;GO:0030154//cell differentiation;GO:0032502//developmental process;GO:0016043//cellular component organization;GO:0006464//cellular protein modification process;GO:0009058//biosynthetic process;GO:0008152//metabolic process;GO:0048856//anatomical structure development;GO:0019538//protein metabolic process;GO:0008150//b…
ENSMUSG00000102762	4930403P22Rik	0.00903922	0.0305256	0.0464447	0.00751605	0.00852997	0.00350462	0.00327219	0.0176263	0.00855965	0.00330639	0.0555608	0.0135125	0.0342216	0	0.041041	0.0749345	0.076365	0	-	-	-	-	-	-	-	-
ENSMUSG00000010453	Kansl3	0.198944	0.346093	0.227686	0.176376	0.201226	0.168	0.191266	0.192014	0.30053	0.178538	0.106837	0.332051	0.421782	0.035876	0.100421	0.287502	0.076365	0.0165007	KAT8 regulatory NSL complex subunit 3 [Source:MGI Symbol;Acc:MGI:1918055]	-	-	-	-	GO:0044424//intracellular part;GO:0043233//organelle lumen;GO:0032991//macromolecular complex;GO:0005730//nucleolus;GO:0005634//nucleus;GO:0005654//nucleoplasm;GO:0044464//cell part;GO:0031974//membrane-enclosed lumen;GO:0005622//intracellular;GO:0044428//nuclear part;GO:0043228//non-membrane-bounded organelle;GO:0043229//intracellular organelle;GO:0043227//membrane-bounded organelle;GO:0070013//…	GO:0003674//molecular_function;GO:0003824//catalytic activity;GO:0016740//transferase activity;GO:0016746//transferase activity, transferring acyl groups	GO:0009987//cellular process;GO:0008152//metabolic process;GO:0019538//protein metabolic process;GO:0006464//cellular protein modification process;GO:0016043//cellular component organization;GO:0044267//cellular protein metabolic process;GO:0043412//macromolecule modification;GO:0071704//organic substance metabolic process;GO:0044260//cellular macromolecule metabolic process;GO:0036211//protein m…
ENSMUSG00000037432	Fer1l5	0	0	0.00218016	0	0	0	0	0	0	0	0	0	0	0	0	0	0	0	fer-1-like 5 (C. elegans) [Source:MGI Symbol;Acc:MGI:3616091]	-	-	-	-	GO:0005886//plasma membrane;GO:0016020//membrane;GO:0005623//cell;GO:0071944//cell periphery;GO:0005575//cellular_component;GO:0044464//cell part	GO:0003674//molecular_function	GO:0048646//anatomical structure formation involved in morphogenesis;GO:0032502//developmental process;GO:0009653//anatomical structure morphogenesis;GO:0044699//single-organism process;GO:0044767//single-organism developmental process;GO:0009987//cellular process;GO:0044763//single-organism cellular process;GO:0030154//cell differentiation;GO:0008150//biological_process;GO:0048869//cellular deve…
ENSMUSG00000001143	Lman2l	0.175704	0.205817	0.185965	0.129581	0.124883	0.187457	0.244944	0.159611	0.195198	0.165775	0.135403	0.314111	0.127961	0.0320723	0.213567	0.439392	0.345607	0.0265249	lectin, mannose-binding 2-like [Source:MGI Symbol;Acc:MGI:2443010]	-	-	-	-	GO:0043229//intracellular organelle;GO:0044464//cell part;GO:0005575//cellular_component;GO:0005622//intracellular;GO:0044444//cytoplasmic part;GO:0044424//intracellular part;GO:0005623//cell;GO:0012505//endomembrane system;GO:0005737//cytoplasm;GO:0005783//endoplasmic reticulum;GO:0043226//organelle;GO:0043231//intracellular membrane-bounded organelle;GO:0043227//membrane-bounded organelle;GO:00…	GO:0043167//ion binding;GO:0005488//binding;GO:0003674//molecular_function	GO:0006810//transport;GO:0008150//biological_process;GO:0051179//localization;GO:0051234//establishment of localization
ENSMUSG00000037408	Cnnm4	0.0449645	0.0295337	0.0463668	0.10113	0.0595329	0.0898663	0.0360595	0.0832358	0.0335525	0.0798123	0.0463791	0.0594978	0	0	0.222487	0.148466	0.105109	0.0170032	cyclin M4 [Source:MGI Symbol;Acc:MGI:2151060]	-	-	-	-	GO:0005575//cellular_component;GO:0005886//plasma membrane;GO:0005623//cell;GO:0044464//cell part;GO:0071944//cell periphery;GO:0016020//membrane	GO:0003674//molecular_function;GO:0022857//transmembrane transporter activity;GO:0005215//transporter activity	GO:0044765//single-organism transport;GO:0048856//anatomical structure development;GO:0042592//homeostatic process;GO:0044763//single-organism cellular process;GO:0003008//system process;GO:0032502//developmental process;GO:0044699//single-organism process;GO:0065007//biological regulation;GO:0051234//establishment of localization;GO:0032501//multicellular organismal process;GO:0051179//localizat…
ENSMUSG00000001138	Cnnm3	0.0332127	0.0710976	0.0777144	0.0554162	0.0300833	0.0378581	0.0404744	0.060736	0.0293877	0.02307	0.0367517	0.0503613	0.129431	0	0.0103538	0.0375308	0	0	cyclin M3 [Source:MGI Symbol;Acc:MGI:2151055]	-	-	-	-	GO:0005623//cell;GO:0005886//plasma membrane;GO:0005575//cellular_component;GO:0071944//cell periphery;GO:0016020//membrane;GO:0044464//cell part	GO:0003674//molecular_function	GO:0008150//biological_process;GO:0051234//establishment of localization;GO:0051179//localization;GO:0006810//transport
ENSMUSG00000102845	Gm38033	0	0	0	0	0.00106765	0	0	0	0	0	0	0	0	0	0	0	0	0	-	-	-	-	-	-	-	-
ENSMUSG00000067653	Ankrd23	0.00237982	0.00610791	0.00400574	0.00183313	0.00110552	0.00387665	0.00216447	0.00186665	0.00328893	0	0	0	0.0450652	0	0	0	0	2.09395	ankyrin repeat domain 23 [Source:MGI Symbol;Acc:MGI:1925571]	-	-	-	-	GO:0043233//organelle lumen;GO:0043228//non-membrane-bounded organelle;GO:0005737//cytoplasm;GO:0044428//nuclear part;GO:0005654//nucleoplasm;GO:0005634//nucleus;GO:0005856//cytoskeleton;GO:0043227//membrane-bounded organelle;GO:0031974//membrane-enclosed lumen;GO:0043226//organelle;GO:0005575//cellular_component;GO:0044424//intracellular part;GO:0044446//intracellular organelle part;GO:0005622//…	GO:0005515//protein binding;GO:0008092//cytoskeletal protein binding;GO:0005488//binding;GO:0003674//molecular_function	GO:0009987//cellular process;GO:0044767//single-organism developmental process;GO:0048856//anatomical structure development;GO:0048869//cellular developmental process;GO:0071840//cellular component organization or biogenesis;GO:0044710//single-organism metabolic process;GO:0007010//cytoskeleton organization;GO:0030154//cell differentiation;GO:0044699//single-organism process;GO:0008152//metabolic…
ENSMUSG00000109510	Gm43543	0	0.000762666	0.00915615	0	0	0	0.00192224	0.00238632	0	0	0	0	0	0	0	0	0	0	-	-	-	-	-	-	-	-
ENSMUSG00000079610	Ankrd39	0.177873	0.173709	0.218805	0.156088	0.133867	0.17555	0.176505	0.247242	0.197275	0.215342	0.151679	0.079179	0.163603	0.0240778	0.138945	0.0446166	0.0891855	0.04588	ankyrin repeat domain 39 [Source:MGI Symbol;Acc:MGI:1914816]	-	-	-	-	GO:0005575//cellular_component	GO:0003674//molecular_function	GO:0008150//biological_process
ENSMUSG00000026121	Sema4c	0.130506	0.281148	0.168395	0.11629	0.0782889	0.0857574	0.169413	0.228964	0.367137	0.0613784	0.226078	0.197143	0.44604	0.0375881	0.0751372	0.107087	0	0	sema domain, immunoglobulin domain (Ig), transmembrane domain (TM) and short cytoplasmic domain, (semaphorin) 4C [Source:MGI Symbol;Acc:MGI:109252]	Organismal Systems	Development	ko04360//Axon guidance	K06521	GO:0044421//extracellular region part;GO:0043229//intracellular organelle;GO:0016023//cytoplasmic, membrane-bounded vesicle;GO:0005737//cytoplasm;GO:0005615//extracellular space;GO:0043231//intracellular membrane-bounded organelle;GO:0043227//membrane-bounded organelle;GO:0044424//intracellular part;GO:0031410//cytoplasmic vesicle;GO:0071944//cell periphery;GO:0005576//extracellular region;GO:004…	GO:0003674//molecular_function	GO:0040007//growth;GO:0044237//cellular metabolic process;GO:0050789//regulation of biological process;GO:0032501//multicellular organismal process;GO:0071704//organic substance metabolic process;GO:0016043//cellular component organization;GO:0050896//response to stimulus;GO:0007275//multicellular organism development;GO:0006928//movement of cell or subcellular component;GO:0051674//localization …
ENSMUSG00000046337	Fam178b	0.0238437	0.0102905	0.0186986	0.00972422	0.0166084	0.0134177	0.0334927	0.0655685	0.0565963	0.00319329	0	0.0261772	0	0	0.0361679	0.05576	0	0	-	-	-	-	-	-	-	-
ENSMUSG00000061518	Cox5b	3.10519	3.23929	2.6847	3.6873	3.27135	3.58769	3.13278	4.03877	3.80048	3.12141	2.32018	2.71468	2.66134	1.37247	3.09553	2.1811	4.47715	8.26776	-	-	-	-	-	-	-	-
ENSMUSG00000037351	Actr1b	0.40413	0.605814	0.364284	0.605171	0.386878	0.571625	0.372602	0.496276	0.593086	0.400703	0.393935	0.324121	0.567204	0.0635556	0.514272	0.332402	0.100004	0.788101	ARP1 actin-related protein 1B, centractin beta [Source:MGI Symbol;Acc:MGI:1917446]	-	-	-	-	GO:0044464//cell part;GO:0043234//protein complex;GO:0005815//microtubule organizing center;GO:0043228//non-membrane-bounded organelle;GO:0005575//cellular_component;GO:0005856//cytoskeleton;GO:0044422//organelle part;GO:0015630//microtubule cytoskeleton;GO:0005623//cell;GO:0043232//intracellular non-membrane-bounded organelle;GO:0005622//intracellular;GO:0044430//cytoskeletal part;GO:0005576//ex…	GO:0003674//molecular_function	GO:0008150//biological_process
ENSMUSG00000102416	4933424G06Rik	0.00306888	0.00440478	0.0012605	0	0.000765161	0	0.00748159	0	0	0	0	0	0	0	0	0	0	0	RIKEN cDNA 4933424G06 gene [Source:MGI Symbol;Acc:MGI:1918416]	-	-	-	-	GO:0005575//cellular_component	-	-
ENSMUSG00000104237	Gm33533	0	0	0	0	0	0	0	0	0	0	0	0	0	0	0	0	0	0	-	-	-	-	-	-	-	-
ENSMUSG00000026117	Zap70	0.00103847	0	0	0	0.0026181	0	0	0	0	0	0	0	0	0	0	0	0	0	zeta-chain (TCR) associated protein kinase [Source:MGI Symbol;Acc:MGI:99613]	Human Diseases;Environmental Information Processing;Organismal Systems	Signal transduction;Immune system;Immune diseases	ko04014//Ras signaling pathway;ko04650//Natural killer cell mediated cytotoxicity;ko04660//T cell receptor signaling pathway;ko04064//NF-kappa B signaling pathway;ko05340//Primary immunodeficiency	K07360	GO:0005737//cytoplasm;GO:0005575//cellular_component;GO:0016020//membrane;GO:0044424//intracellular part;GO:0043234//protein complex;GO:0071944//cell periphery;GO:0005829//cytosol;GO:0005886//plasma membrane;GO:0044444//cytoplasmic part;GO:0005623//cell;GO:0005622//intracellular;GO:0044464//cell part;GO:0032991//macromolecular complex	GO:0016740//transferase activity;GO:0003674//molecular_function;GO:0003824//catalytic activity;GO:0016301//kinase activity;GO:0016772//transferase activity, transferring phosphorus-containing groups	GO:0030154//cell differentiation;GO:0065007//biological regulation;GO:0051716//cellular response to stimulus;GO:0007155//cell adhesion;GO:0007165//signal transduction;GO:0044699//single-organism process;GO:0050794//regulation of cellular process;GO:0006950//response to stress;GO:0050789//regulation of biological process;GO:0022610//biological adhesion;GO:0050896//response to stimulus;GO:0044763//…
ENSMUSG00000026116	Tmem131	0.183947	0.238147	0.167053	0.198645	0.140392	0.167443	0.141541	0.144774	0.230054	0.209563	0.176004	0.222962	0.17433	0.14919	0.16762	0.171045	0.196128	0.0152338	transmembrane protein 131 [Source:MGI Symbol;Acc:MGI:1927110]	-	-	-	-	GO:0005575//cellular_component	GO:0003674//molecular_function	-
ENSMUSG00000050122	Vwa3b	0.0070438	0	0.00437705	0.00210938	0.00731337	0.00415948	0.00174718	0	0	0.00301104	0	0	0	0	0	0	0	0.0888478	von Willebrand factor A domain containing 3B [Source:MGI Symbol;Acc:MGI:1918103]	-	-	-	-	GO:0005575//cellular_component	GO:0003674//molecular_function	GO:0008150//biological_process
ENSMUSG00000103603	Gm37020	0	0	0	0	0	0	0	0	0	0	0	0	0	0	0	0	0	0	-	-	-	-	-	-	-	-
ENSMUSG00000026114	Cnga3	0	0	0	0	0	0	0	0	0	0	0	0	0	0	0	0	0	0	cyclic nucleotide gated channel alpha 3 [Source:MGI Symbol;Acc:MGI:1341818]	Environmental Information Processing;Organismal Systems	Sensory system;Signal transduction	ko04740//Olfactory transduction;ko04024//cAMP signaling pathway	K04950	GO:0043234//protein complex;GO:0005575//cellular_component;GO:0042995//cell projection;GO:0005929//cilium;GO:0071944//cell periphery;GO:0005737//cytoplasm;GO:0044464//cell part;GO:0016020//membrane;GO:0044424//intracellular part;GO:0005886//plasma membrane;GO:0043226//organelle;GO:0032991//macromolecular complex;GO:0005623//cell;GO:0005622//intracellular	GO:0005215//transporter activity;GO:0022857//transmembrane transporter activity;GO:0003674//molecular_function	GO:0032501//multicellular organismal process;GO:0044763//single-organism cellular process;GO:1902578//single-organism localization;GO:0009987//cellular process;GO:0030154//cell differentiation;GO:0048869//cellular developmental process;GO:0032502//developmental process;GO:0048856//anatomical structure development;GO:0051234//establishment of localization;GO:0044765//single-organism transport;GO:0…
ENSMUSG00000026113	Inpp4a	0.0588701	0.0829786	0.0574539	0.0565527	0.0573069	0.053295	0.0624204	0.0628609	0.0791732	0.0649595	0.0278698	0.098078	0.10597	0	0.0278243	0.110825	0.0471055	0.0305371	inositol polyphosphate-4-phosphatase, type I [Source:MGI Symbol;Acc:MGI:1931123]	Metabolism;Environmental Information Processing	Signal transduction;Carbohydrate metabolism;Global and Overview	ko01100//Metabolic pathways;ko04070//Phosphatidylinositol signaling system;ko00562//Inositol phosphate metabolism	K01109	-	GO:0003674//molecular_function	-
ENSMUSG00000086064	4930439A04Rik	0	0	0	0	0	0	0	0	0	0	0	0	0	0	0	0	0	0	-	-	-	-	-	-	-	-
ENSMUSG00000026112	Coa5	0.174173	0.114187	0.151382	0.181069	0.170892	0.195042	0.200635	0.175016	0.101227	0.151463	0.184042	0.136995	0.122449	0.0778998	0.164231	0.10597	0.180804	0.130298	cytochrome C oxidase assembly factor 5 [Source:MGI Symbol;Acc:MGI:1923428]	-	-	-	-	GO:0043231//intracellular membrane-bounded organelle;GO:0044444//cytoplasmic part;GO:0005737//cytoplasm;GO:0005575//cellular_component;GO:0043229//intracellular organelle;GO:0043227//membrane-bounded organelle;GO:0005739//mitochondrion;GO:0043226//organelle;GO:0005622//intracellular;GO:0005623//cell;GO:0044424//intracellular part;GO:0044464//cell part	GO:0003674//molecular_function	GO:0008150//biological_process
ENSMUSG00000026111	Unc50	0.817823	0.733372	0.760617	0.853141	0.662072	0.950685	0.66173	0.880779	0.631422	0.854537	0.761194	0.82526	0.947778	0.16857	0.913996	1.508	0.400361	0.140697	unc-50 homolog (C. elegans) [Source:MGI Symbol;Acc:MGI:1914637]	-	-	-	-	GO:0012505//endomembrane system;GO:0005634//nucleus;GO:0005622//intracellular;GO:0005635//nuclear envelope;GO:0044422//organelle part;GO:0005575//cellular_component;GO:0005737//cytoplasm;GO:0043231//intracellular membrane-bounded organelle;GO:0044424//intracellular part;GO:0031967//organelle envelope;GO:0031975//envelope;GO:0043229//intracellular organelle;GO:0043226//organelle;GO:0005794//Golgi …	GO:0003676//nucleic acid binding;GO:0097159//organic cyclic compound binding;GO:0003674//molecular_function;GO:0003723//RNA binding;GO:0005488//binding;GO:1901363//heterocyclic compound binding	GO:0051716//cellular response to stimulus;GO:0050794//regulation of cellular process;GO:0044700//single organism signaling;GO:0050789//regulation of biological process;GO:0044699//single-organism process;GO:0008150//biological_process;GO:0044763//single-organism cellular process;GO:0023052//signaling;GO:0065007//biological regulation;GO:0009987//cellular process;GO:0007165//signal transduction;GO…
ENSMUSG00000026110	Mgat4a	0.0462833	0.312816	0.0525162	0.0306762	0.0136175	0.0268434	0.0400422	0.0682673	0.274223	0.059341	0.0479142	0.0874406	0.305841	0	0.168079	0.221895	0.171186	0	mannoside acetylglucosaminyltransferase 4, isoenzyme A [Source:MGI Symbol;Acc:MGI:2662992]	Metabolism	Global and Overview;Glycan biosynthesis and metabolism	ko01100//Metabolic pathways;ko00510//N-Glycan biosynthesis	K00738	GO:0043229//intracellular organelle;GO:0012505//endomembrane system;GO:0005575//cellular_component;GO:0005737//cytoplasm;GO:0043226//organelle;GO:0044424//intracellular part;GO:0044464//cell part;GO:0005576//extracellular region;GO:0043227//membrane-bounded organelle;GO:0005794//Golgi apparatus;GO:0044444//cytoplasmic part;GO:0043231//intracellular membrane-bounded organelle;GO:0005622//intracell…	GO:0043167//ion binding;GO:0005488//binding;GO:0003674//molecular_function;GO:0003824//catalytic activity;GO:0016740//transferase activity;GO:0016757//transferase activity, transferring glycosyl groups	GO:0036211//protein modification process;GO:0071704//organic substance metabolic process;GO:0008150//biological_process;GO:0009987//cellular process;GO:0008152//metabolic process;GO:0044267//cellular protein metabolic process;GO:0043412//macromolecule modification;GO:0019538//protein metabolic process;GO:0009058//biosynthetic process;GO:0005975//carbohydrate metabolic process;GO:0043170//macromol…
ENSMUSG00000026090	2010300C02Rik	0.000668449	0.00876798	0	0.00157639	0.0027352	0	0	0.00110744	0.00245355	0	0	0.00462387	0	0	0.0308473	0	0	0	RIKEN cDNA 2010300C02 gene [Source:MGI Symbol;Acc:MGI:1919347]	-	-	-	-	GO:0005575//cellular_component	GO:0003674//molecular_function	GO:0008150//biological_process
ENSMUSG00000089767	4930556I23Rik	0	0	0	0	0	0	0	0	0	0	0	0	0	0	0	0	0	0	-	-	-	-	-	-	-	-
ENSMUSG00000060771	Tsga10	0.0336871	0.0316573	0.0445363	0.0461428	0.0277737	0.0482125	0.0334576	0.0434151	0.0326323	0.0215751	0.0844842	0.106798	0.0205822	0	0.00325124	0.0513637	0.0632751	0.0165007	testis specific 10 [Source:MGI Symbol;Acc:MGI:2685063]	-	-	-	-	GO:0044446//intracellular organelle part;GO:0005737//cytoplasm;GO:0043227//membrane-bounded organelle;GO:0044464//cell part;GO:0005623//cell;GO:0043226//organelle;GO:0005634//nucleus;GO:0005929//cilium;GO:0031967//organelle envelope;GO:0031975//envelope;GO:0044424//intracellular part;GO:0005575//cellular_component;GO:0044428//nuclear part;GO:0043231//intracellular membrane-bounded organelle;GO:00…	GO:0003674//molecular_function;GO:0005198//structural molecule activity	GO:0016043//cellular component organization;GO:0022607//cellular component assembly;GO:0000003//reproduction;GO:0071840//cellular component organization or biogenesis;GO:0009987//cellular process;GO:0008150//biological_process;GO:0044085//cellular component biogenesis
ENSMUSG00000097268	Gm26805	0	0	0	0	0	0	0	0	0	0	0	0	0	0	0	0	0	0	-	-	-	-	-	-	-	-
ENSMUSG00000037216	Lipt1	0.0216608	0.00683124	0.0177359	0.00802352	0.0065707	0.019795	0.00853265	0.0184466	0.00885089	0.0266433	0.01497	0.0320847	0	0.00475727	0	0.118964	0	0.0906881	lipoyltransferase 1 [Source:MGI Symbol;Acc:MGI:3645211]	Metabolism	Metabolism of cofactors and vitamins;Global and Overview	ko01100//Metabolic pathways;ko00785//Lipoic acid metabolism	K10105	GO:0043231//intracellular membrane-bounded organelle;GO:0044464//cell part;GO:0044444//cytoplasmic part;GO:0044424//intracellular part;GO:0043227//membrane-bounded organelle;GO:0043226//organelle;GO:0043229//intracellular organelle;GO:0005622//intracellular;GO:0005739//mitochondrion;GO:0005623//cell;GO:0005575//cellular_component;GO:0005737//cytoplasm	GO:0003674//molecular_function;GO:0016740//transferase activity;GO:0016746//transferase activity, transferring acyl groups;GO:0003824//catalytic activity	GO:0006464//cellular protein modification process;GO:0043412//macromolecule modification;GO:0043170//macromolecule metabolic process;GO:0044237//cellular metabolic process;GO:0009987//cellular process;GO:0008152//metabolic process;GO:0044267//cellular protein metabolic process;GO:0044260//cellular macromolecule metabolic process;GO:0044238//primary metabolic process;GO:0008150//biological_process…
ENSMUSG00000026088	Mitd1	0.19331	0.398379	0.177015	0.201487	0.152147	0.194916	0.190526	0.237185	0.158615	0.10369	0.175938	0.281184	0.326698	0.0361577	0.148879	0.184851	0.0150646	0	MIT, microtubule interacting and transport, domain containing 1 [Source:MGI Symbol;Acc:MGI:1916278]	-	-	-	-	GO:0005773//vacuole;GO:0044424//intracellular part;GO:0043229//intracellular organelle;GO:0043226//organelle;GO:0005575//cellular_component;GO:0005623//cell;GO:0012505//endomembrane system;GO:0043227//membrane-bounded organelle;GO:0044444//cytoplasmic part;GO:0005576//extracellular region;GO:0005737//cytoplasm;GO:0005768//endosome;GO:0043231//intracellular membrane-bounded organelle;GO:0005622//i…	GO:0003674//molecular_function;GO:0005488//binding;GO:0008289//lipid binding	GO:0044699//single-organism process;GO:0044763//single-organism cellular process;GO:0006810//transport;GO:0008150//biological_process;GO:0051179//localization;GO:0051301//cell division;GO:0009987//cellular process;GO:0007049//cell cycle;GO:0051234//establishment of localization
ENSMUSG00000026087	Mrpl30	1.25151	1.32982	1.23143	1.50796	1.237	1.27594	1.3251	1.26972	1.44433	1.25868	1.10632	1.18696	1.5893	0.321186	1.57004	0.562888	1.19214	5.5311	mitochondrial ribosomal protein L30 [Source:MGI Symbol;Acc:MGI:1333820]	Genetic Information Processing	Translation	ko03010//Ribosome	K02907	GO:0043228//non-membrane-bounded organelle;GO:0030529//intracellular ribonucleoprotein complex;GO:0005840//ribosome;GO:0005575//cellular_component;GO:0005739//mitochondrion;GO:0043226//organelle;GO:0043232//intracellular non-membrane-bounded organelle;GO:0043227//membrane-bounded organelle;GO:1990904//ribonucleoprotein complex;GO:0044424//intracellular part;GO:0005622//intracellular;GO:0044444//c…	GO:0003674//molecular_function	GO:0008150//biological_process
ENSMUSG00000061584	Lyg2	0	0	0	0	0	0	0	0	0	0	0	0	0	0	0	0	0	0	lysozyme G-like 2 [Source:MGI Symbol;Acc:MGI:2685622]	-	-	-	-	GO:0005575//cellular_component;GO:0005576//extracellular region	GO:0003824//catalytic activity;GO:0016787//hydrolase activity;GO:0003674//molecular_function;GO:0016798//hydrolase activity, acting on glycosyl bonds	GO:0009056//catabolic process;GO:0071554//cell wall organization or biogenesis;GO:0008152//metabolic process;GO:0008150//biological_process;GO:0009987//cellular process
ENSMUSG00000087374	Gm15457	0	0	0	0	0	0	0	0	0	0	0	0	0	0	0	0	0	0	-	-	-	-	-	-	-	-
ENSMUSG00000026085	Lyg1	0	0	0	0	0	0	0	0	0	0	0	0	0	0	0	0	0	0	lysozyme G-like 1 [Source:MGI Symbol;Acc:MGI:1916791]	-	-	-	-	GO:0005575//cellular_component;GO:0005576//extracellular region	GO:0016787//hydrolase activity;GO:0016798//hydrolase activity, acting on glycosyl bonds;GO:0003824//catalytic activity;GO:0003674//molecular_function	GO:0008152//metabolic process;GO:0009987//cellular process;GO:0071554//cell wall organization or biogenesis;GO:0008150//biological_process;GO:0009056//catabolic process
ENSMUSG00000058407	Txndc9	0.742455	0.769392	0.707865	0.741957	0.650267	0.773757	0.705883	0.714294	0.868201	0.816277	0.780213	0.739982	0.61726	0.375451	0.708258	0.839674	0.985186	0.77055	thioredoxin domain containing 9 [Source:MGI Symbol;Acc:MGI:2138153]	-	-	-	-	GO:0015630//microtubule cytoskeleton;GO:0005622//intracellular;GO:0005856//cytoskeleton;GO:0043227//membrane-bounded organelle;GO:0043228//non-membrane-bounded organelle;GO:0043232//intracellular non-membrane-bounded organelle;GO:0005815//microtubule organizing center;GO:0043229//intracellular organelle;GO:0043231//intracellular membrane-bounded organelle;GO:0043226//organelle;GO:0044446//intrace…	GO:0016740//transferase activity;GO:0003824//catalytic activity;GO:0003674//molecular_function;GO:0016757//transferase activity, transferring glycosyl groups	GO:0008152//metabolic process;GO:0065008//regulation of biological quality;GO:0008150//biological_process;GO:0009058//biosynthetic process;GO:0044699//single-organism process;GO:0006807//nitrogen compound metabolic process;GO:0034641//cellular nitrogen compound metabolic process;GO:0009987//cellular process;GO:0042592//homeostatic process;GO:0044281//small molecule metabolic process;GO:0044710//s…
ENSMUSG00000026083	Eif5b	1.45489	2.11166	1.28962	1.56715	1.53978	1.72057	1.46494	1.6634	1.57091	1.70234	1.04923	1.74495	1.09939	0.526876	1.69148	1.02864	1.04236	1.46206	eukaryotic translation initiation factor 5B [Source:MGI Symbol;Acc:MGI:2441772]	Genetic Information Processing	Translation	ko03013//RNA transport	K03243	GO:0005575//cellular_component;GO:0005623//cell;GO:0005737//cytoplasm;GO:0044424//intracellular part;GO:0044464//cell part;GO:0005622//intracellular	GO:1901363//heterocyclic compound binding;GO:0003824//catalytic activity;GO:0003674//molecular_function;GO:0003924//GTPase activity;GO:0017111//nucleoside-triphosphatase activity;GO:0008135//translation factor activity, RNA binding;GO:0003723//RNA binding;GO:0016787//hydrolase activity;GO:0005488//binding;GO:0043167//ion binding;GO:0097159//organic cyclic compound binding;GO:0016462//pyrophosphat…	GO:1901566//organonitrogen compound biosynthetic process;GO:0006518//peptide metabolic process;GO:0044249//cellular biosynthetic process;GO:0009059//macromolecule biosynthetic process;GO:0006412//translation;GO:1901576//organic substance biosynthetic process;GO:0008152//metabolic process;GO:1901564//organonitrogen compound metabolic process;GO:0019538//protein metabolic process;GO:0010467//gene e…
ENSMUSG00000026082	Rev1	0.117309	0.148089	0.13951	0.127565	0.102204	0.1394	0.115754	0.0767865	0.0985682	0.106864	0.118645	0.171398	0.18685	0.117577	0.0611156	0.0797683	0.06672	0.0912829	REV1, DNA directed polymerase [Source:MGI Symbol;Acc:MGI:1929074]	Genetic Information Processing	Replication and repair	ko03460//Fanconi anemia pathway	K03515	GO:0043226//organelle;GO:0043227//membrane-bounded organelle;GO:0044424//intracellular part;GO:0005634//nucleus;GO:0044464//cell part;GO:0043231//intracellular membrane-bounded organelle;GO:0005575//cellular_component;GO:0005622//intracellular;GO:0005623//cell;GO:0043229//intracellular organelle	GO:0016772//transferase activity, transferring phosphorus-containing groups;GO:0003677//DNA binding;GO:0003824//catalytic activity;GO:1901363//heterocyclic compound binding;GO:0016740//transferase activity;GO:0005488//binding;GO:0097159//organic cyclic compound binding;GO:0003676//nucleic acid binding;GO:0016779//nucleotidyltransferase activity;GO:0043167//ion binding;GO:0003674//molecular_functi…	GO:0071704//organic substance metabolic process;GO:0044237//cellular metabolic process;GO:0008152//metabolic process;GO:0006725//cellular aromatic compound metabolic process;GO:0044260//cellular macromolecule metabolic process;GO:0034641//cellular nitrogen compound metabolic process;GO:0006259//DNA metabolic process;GO:1901360//organic cyclic compound metabolic process;GO:0006950//response to str…
ENSMUSG00000102716	Gm5099	0	0	0	0	0	0	0	0	0	0	0	0	0	0	0	0	0	0	-	-	-	-	-	-	-	-
ENSMUSG00000037138	Aff3	0.142395	0.0121068	0.368316	0.0756703	0.0420357	0.0912341	0.0405385	0.0177647	0.0157821	0.328774	0.675784	0.055496	0	0	0.63101	0.165464	0	0	AF4/FMR2 family, member 3 [Source:MGI Symbol;Acc:MGI:106927]	-	-	-	-	GO:0005575//cellular_component;GO:0005737//cytoplasm;GO:0043226//organelle;GO:0044422//organelle part;GO:0005654//nucleoplasm;GO:0044446//intracellular organelle part;GO:0044428//nuclear part;GO:0044424//intracellular part;GO:0005623//cell;GO:0031974//membrane-enclosed lumen;GO:0005634//nucleus;GO:0044464//cell part;GO:0043229//intracellular organelle;GO:0070013//intracellular organelle lumen;GO:…	GO:0005488//binding;GO:1901363//heterocyclic compound binding;GO:0003677//DNA binding;GO:0097159//organic cyclic compound binding;GO:0003674//molecular_function;GO:0003676//nucleic acid binding	GO:0007275//multicellular organism development;GO:0032501//multicellular organismal process;GO:0048856//anatomical structure development;GO:0044699//single-organism process;GO:0009790//embryo development;GO:0032502//developmental process;GO:0044767//single-organism developmental process;GO:0008150//biological_process;GO:0044707//single-multicellular organism process
ENSMUSG00000085391	Gm16150	0	0	0	0	0	0.00104636	0	0	0	0	0	0	0	0	0	0	0	0	-	-	-	-	-	-	-	-
ENSMUSG00000085280	Gm16151	0	0	0	0	0	0	0.00181244	0	0	0	0.00253686	0	0	0	0	0	0	0	-	-	-	-	-	-	-	-
ENSMUSG00000087131	Gm16152	0.00144489	0	0	0	0	0	0	0.00153669	0	0	0.00726225	0	0	0	0	0	0	0	-	-	-	-	-	-	-	-
ENSMUSG00000048814	Lonrf2	0.00303014	0	0.00487651	0.000919638	0.00314904	0.00671439	0.0024382	0.00225846	0.00823346	0.0169254	0	0.00931472	0	0	0	0	0	0	LON peptidase N-terminal domain and ring finger 2 [Source:MGI Symbol;Acc:MGI:1920209]	-	-	-	-	GO:0005575//cellular_component	GO:0016818//hydrolase activity, acting on acid anhydrides, in phosphorus-containing anhydrides;GO:0003674//molecular_function;GO:0016887//ATPase activity;GO:0017111//nucleoside-triphosphatase activity;GO:0016817//hydrolase activity, acting on acid anhydrides;GO:0008233//peptidase activity;GO:0003824//catalytic activity;GO:0043167//ion binding;GO:0016462//pyrophosphatase activity;GO:0016787//hydro…	GO:0008150//biological_process
ENSMUSG00000026080	Chst10	0.0187897	0.000426459	0.0292968	0.0130193	0.00685275	0.0139663	0.00583207	0.00403742	0	0.0462472	0.0596199	0.0228839	0	0.0764037	0.0290458	0	0.0255096	0	-	-	-	-	-	-	-	-
ENSMUSG00000103647	Gm37707	0	0	0	0	0	0	0	0	0	0	0	0	0	0	0	0	0	0	-	-	-	-	-	-	-	-
ENSMUSG00000067604	Nms	0	0	0	0	0	0	0	0	0	0	0	0	0	0	0	0	0	0	neuromedin S [Source:MGI Symbol;Acc:MGI:3583618]	-	-	-	-	GO:0005576//extracellular region;GO:0005575//cellular_component	GO:0003674//molecular_function	GO:0044763//single-organism cellular process;GO:0050896//response to stimulus;GO:0050789//regulation of biological process;GO:0065007//biological regulation;GO:0044700//single organism signaling;GO:0051716//cellular response to stimulus;GO:0023052//signaling;GO:0050794//regulation of cellular process;GO:0044699//single-organism process;GO:0007165//signal transduction;GO:0007154//cell communicatio…
ENSMUSG00000026078	Pdcl3	0.555642	0.969142	0.595466	0.762607	0.527893	0.782128	0.549399	0.666653	1.09713	0.568232	0.764997	1.13051	1.1808	0.0741203	0.677659	0.621828	0.674878	0.916838	phosducin-like 3 [Source:MGI Symbol;Acc:MGI:1916083]	-	-	-	-	GO:0043226//organelle;GO:0005623//cell;GO:0044464//cell part;GO:0043229//intracellular organelle;GO:0005737//cytoplasm;GO:0043227//membrane-bounded organelle;GO:0043231//intracellular membrane-bounded organelle;GO:0044424//intracellular part;GO:0005575//cellular_component;GO:0005634//nucleus;GO:0005622//intracellular	GO:0016740//transferase activity;GO:0003674//molecular_function;GO:0016757//transferase activity, transferring glycosyl groups;GO:0003824//catalytic activity	GO:0016265//death;GO:0006807//nitrogen compound metabolic process;GO:0043170//macromolecule metabolic process;GO:0044281//small molecule metabolic process;GO:0009058//biosynthetic process;GO:0044237//cellular metabolic process;GO:0044267//cellular protein metabolic process;GO:0009056//catabolic process;GO:0044763//single-organism cellular process;GO:0044238//primary metabolic process;GO:0071704//…
ENSMUSG00000104188	Gm37821	0	0	0	0	0	0	0	0	0	0	0	0	0	0	0	0	0	0	-	-	-	-	-	-	-	-
ENSMUSG00000026077	Npas2	0.0574102	0.0139173	0.0452178	0.0646476	0.0607262	0.0447589	0.0587256	0.0400497	0.0117277	0.0633405	0.0629094	0.0743089	0	0.00475727	0.0193873	0.066273	0.0794407	0	neuronal PAS domain protein 2 [Source:MGI Symbol;Acc:MGI:109232]	Organismal Systems	Environmental adaptation	ko04710//Circadian rhythm	K09026	GO:0005575//cellular_component;GO:0044424//intracellular part;GO:0043234//protein complex;GO:0043226//organelle;GO:0005623//cell;GO:0043231//intracellular membrane-bounded organelle;GO:0043227//membrane-bounded organelle;GO:0005622//intracellular;GO:0043229//intracellular organelle;GO:0005634//nucleus;GO:0032991//macromolecular complex;GO:0044464//cell part	GO:0003677//DNA binding;GO:0003676//nucleic acid binding;GO:0097159//organic cyclic compound binding;GO:1901363//heterocyclic compound binding;GO:0005488//binding;GO:0003674//molecular_function	GO:0008152//metabolic process;GO:0043170//macromolecule metabolic process;GO:0044260//cellular macromolecule metabolic process;GO:0044699//single-organism process;GO:0046483//heterocycle metabolic process;GO:0090304//nucleic acid metabolic process;GO:0006139//nucleobase-containing compound metabolic process;GO:0008150//biological_process;GO:0006725//cellular aromatic compound metabolic process;GO…
ENSMUSG00000073702	Rpl31	23.1721	19.3872	18.9751	19.9769	22.6377	21.2258	20.2083	17.1261	17.0262	19.3942	14.9991	14.8739	16.7939	7.13813	21.1698	13.3455	13.4187	19.9779	ribosomal protein L31 [Source:MGI Symbol;Acc:MGI:2149632]	Genetic Information Processing	Translation	ko03010//Ribosome	K02910	GO:0005730//nucleolus;GO:0044428//nuclear part;GO:0031981//nuclear lumen;GO:0044444//cytoplasmic part;GO:0043228//non-membrane-bounded organelle;GO:0005634//nucleus;GO:0044464//cell part;GO:1990904//ribonucleoprotein complex;GO:0005737//cytoplasm;GO:0043231//intracellular membrane-bounded organelle;GO:0005829//cytosol;GO:0031974//membrane-enclosed lumen;GO:0043226//organelle;GO:0043229//intracell…	GO:0003676//nucleic acid binding;GO:0005488//binding;GO:0003735//structural constituent of ribosome;GO:1901363//heterocyclic compound binding;GO:0097159//organic cyclic compound binding;GO:0003674//molecular_function;GO:0005198//structural molecule activity;GO:0003723//RNA binding	GO:0034641//cellular nitrogen compound metabolic process;GO:0044267//cellular protein metabolic process;GO:0006412//translation;GO:0034645//cellular macromolecule biosynthetic process;GO:0019538//protein metabolic process;GO:0044271//cellular nitrogen compound biosynthetic process;GO:0043170//macromolecule metabolic process;GO:0043043//peptide biosynthetic process;GO:1901566//organonitrogen compo…
ENSMUSG00000003134	Tbc1d8	0.00668131	0.191098	0.0124865	0.0096033	0.00278912	0.00799236	0.0112327	0.00408848	0.014499	0.00277871	0	0.0204844	0.0423994	0.0216613	0	0	0.0787241	0.0470379	TBC1 domain family, member 8 [Source:MGI Symbol;Acc:MGI:1927225]	-	-	-	-	GO:0005623//cell;GO:0005575//cellular_component;GO:0044464//cell part;GO:0005622//intracellular	GO:0003674//molecular_function;GO:0030234//enzyme regulator activity;GO:0098772//molecular function regulator;GO:0019899//enzyme binding;GO:0005488//binding;GO:0005515//protein binding	GO:0071840//cellular component organization or biogenesis;GO:0051234//establishment of localization;GO:0016043//cellular component organization;GO:0016192//vesicle-mediated transport;GO:0051179//localization;GO:0006810//transport;GO:0009987//cellular process;GO:0008150//biological_process;GO:0061024//membrane organization
ENSMUSG00000003135	Cnot11	0.152303	0.230297	0.169322	0.223168	0.14917	0.189807	0.132591	0.148849	0.204323	0.166813	0.0962543	0.177455	0.271016	0.0830625	0.163899	0.115522	0.0810837	0.31966	CCR4-NOT transcription complex, subunit 11 [Source:MGI Symbol;Acc:MGI:106580]	-	-	-	-	GO:0005623//cell;GO:0043227//membrane-bounded organelle;GO:0044424//intracellular part;GO:0005622//intracellular;GO:0043226//organelle;GO:0005575//cellular_component;GO:0044464//cell part;GO:0005737//cytoplasm;GO:0043234//protein complex;GO:0032991//macromolecular complex;GO:0043229//intracellular organelle;GO:0005634//nucleus;GO:0043231//intracellular membrane-bounded organelle	GO:0003674//molecular_function	GO:1901576//organic substance biosynthetic process;GO:0010467//gene expression;GO:0044249//cellular biosynthetic process;GO:0044271//cellular nitrogen compound biosynthetic process;GO:1901564//organonitrogen compound metabolic process;GO:0043043//peptide biosynthetic process;GO:0034641//cellular nitrogen compound metabolic process;GO:0044267//cellular protein metabolic process;GO:0043604//amide b…
ENSMUSG00000048234	Rnf149	1.08979	0.373977	0.383111	0.821974	1.42763	1.03095	0.963293	0.653595	0.441466	0.612398	0.26881	0.32188	0.154923	0.104083	0.421951	0.294288	3.03888	0.105538	ring finger protein 149 [Source:MGI Symbol;Acc:MGI:2677438]	-	-	-	-	GO:0043226//organelle;GO:0005575//cellular_component;GO:0005576//extracellular region	GO:0043167//ion binding;GO:0003824//catalytic activity;GO:0003674//molecular_function;GO:0016874//ligase activity;GO:0005488//binding	GO:0044237//cellular metabolic process;GO:0051716//cellular response to stimulus;GO:0050789//regulation of biological process;GO:0036211//protein modification process;GO:0071704//organic substance metabolic process;GO:0009987//cellular process;GO:0043412//macromolecule modification;GO:0007165//signal transduction;GO:0008150//biological_process;GO:0019538//protein metabolic process;GO:0050794//reg…
ENSMUSG00000050967	Creg2	0.00434051	0	0.00429067	0	0	0.0027394	0.00164091	0.00143593	0	0	0	0	0	0	0	0	0.0644692	0	cellular repressor of E1A-stimulated genes 2 [Source:MGI Symbol;Acc:MGI:1928333]	-	-	-	-	GO:0012505//endomembrane system;GO:0044444//cytoplasmic part;GO:0005794//Golgi apparatus;GO:0005783//endoplasmic reticulum;GO:0043226//organelle;GO:0005737//cytoplasm;GO:0043231//intracellular membrane-bounded organelle;GO:0005575//cellular_component;GO:0005622//intracellular;GO:0005623//cell;GO:0044464//cell part;GO:0005576//extracellular region;GO:0043229//intracellular organelle;GO:0043227//me…	GO:0016491//oxidoreductase activity;GO:0003824//catalytic activity;GO:0003674//molecular_function	GO:0008150//biological_process
ENSMUSG00000097083	D930019O06Rik	0.000291335	0	0	0	0	0	0	0	0	0	0	0	0	0	0	0	0	0	-	-	-	-	-	-	-	-
ENSMUSG00000057173	Rfx8	0.00137804	0.00303308	0	0.00306038	0.000978632	0	0.00186384	0	0	0	0	0	0	0	0.0112206	0	0	0	regulatory factor X 8 [Source:MGI Symbol;Acc:MGI:3588206]	-	-	-	-	GO:0044424//intracellular part;GO:0043227//membrane-bounded organelle;GO:0043226//organelle;GO:0044464//cell part;GO:0005575//cellular_component;GO:0005623//cell;GO:0005622//intracellular;GO:0005634//nucleus;GO:0043231//intracellular membrane-bounded organelle;GO:0043229//intracellular organelle	GO:0097159//organic cyclic compound binding;GO:0003674//molecular_function;GO:0003676//nucleic acid binding;GO:0003677//DNA binding;GO:1901363//heterocyclic compound binding;GO:0001071//nucleic acid binding transcription factor activity;GO:0005488//binding	GO:0034641//cellular nitrogen compound metabolic process;GO:0006807//nitrogen compound metabolic process;GO:0044237//cellular metabolic process;GO:0032502//developmental process;GO:0009987//cellular process;GO:0008152//metabolic process;GO:0008150//biological_process;GO:0009058//biosynthetic process;GO:0048856//anatomical structure development
ENSMUSG00000091937	Gm3646	0	0	0	0.00157197	0	0	0	0	0.0569002	0.00406678	0	0	0	0	0	0	0	0	predicted gene 3646 [Source:MGI Symbol;Acc:MGI:3781822]	-	-	-	-	GO:0005575//cellular_component	GO:0003674//molecular_function	GO:0008150//biological_process
ENSMUSG00000101634	1700066B17Rik	0.000800358	0	0	0	0	0	0	0	0	0	0	0	0	0	0	0	0	0	-	-	-	-	-	-	-	-
ENSMUSG00000026074	Map4k4	0.867912	1.67111	0.721213	0.895246	0.995597	0.799817	0.858029	0.641149	1.09093	0.766113	0.412729	0.624672	0.81581	0.00475727	0.497243	0.479404	1.90783	0	mitogen-activated protein kinase kinase kinase kinase 4 [Source:MGI Symbol;Acc:MGI:1349394]	Environmental Information Processing	Signal transduction	ko04010//MAPK signaling pathway	K04407	-	-	GO:0044763//single-organism cellular process;GO:0008150//biological_process;GO:0048869//cellular developmental process;GO:0006950//response to stress;GO:0065008//regulation of biological quality;GO:0065007//biological regulation;GO:0044767//single-organism developmental process;GO:0009987//cellular process;GO:0042592//homeostatic process;GO:0051179//localization;GO:0030154//cell differentiation;G…
ENSMUSG00000026073	Il1r2	0.138671	0.0494929	0.283177	0.0813876	0.131679	0.054472	0.161916	0.0323411	0.340018	0.0244377	0.0308439	0.00679123	0	0	0.0120049	0.0415307	0.525246	0.0996373	interleukin 1 receptor, type II [Source:MGI Symbol;Acc:MGI:96546]	Environmental Information Processing;Organismal Systems;Human Diseases	Signaling molecules and interaction;Infectious diseases;Cancers;Signal transduction;Immune system	ko05166//HTLV-I infection;ko04060//Cytokine-cytokine receptor interaction;ko04010//MAPK signaling pathway;ko05202//Transcriptional misregulation in cancers;ko05146//Amoebiasis;ko04640//Hematopoietic cell lineage	K04387	GO:0005622//intracellular;GO:0071944//cell periphery;GO:0005575//cellular_component;GO:0044464//cell part;GO:0005737//cytoplasm;GO:0005886//plasma membrane;GO:0016020//membrane;GO:0005576//extracellular region;GO:0005623//cell;GO:0044424//intracellular part	GO:0004871//signal transducer activity;GO:0003674//molecular_function	GO:0044763//single-organism cellular process;GO:0043170//macromolecule metabolic process;GO:0050896//response to stimulus;GO:0009987//cellular process;GO:0008150//biological_process;GO:0051234//establishment of localization;GO:0008152//metabolic process;GO:0010467//gene expression;GO:0051179//localization;GO:0006810//transport;GO:0051716//cellular response to stimulus;GO:0007154//cell communicati…
ENSMUSG00000097899	Gm16894	0.00304688	0	0.00853342	0.00381379	0	0	0.00500606	0	0.00137289	0	0	0	0	0	0	0	0	0	-	-	-	-	-	-	-	-
ENSMUSG00000026072	Il1r1	2.13218	0.906147	1.53528	0.888916	1.92519	0.87058	1.99905	0.610692	1.88966	0.591947	0.336096	0.180811	0.0718281	0.0311552	0.219571	0.47077	0.107875	0.0304676	interleukin 1 receptor, type I [Source:MGI Symbol;Acc:MGI:96545]	Human Diseases;Cellular Processes;Organismal Systems;Environmental Information Processing	Sensory system;Immune system;Cell growth and death;Signal transduction;Signaling molecules and interaction;Development;Infectious diseases	ko05166//HTLV-I infection;ko04060//Cytokine-cytokine receptor interaction;ko04010//MAPK signaling pathway;ko04750//Inflammatory mediator regulation of TRP channels;ko04380//Osteoclast differentiation;ko05146//Amoebiasis;ko04064//NF-kappa B signaling pathway;ko04210//Apoptosis;ko04640//Hematopoietic cell lineage	K04386	GO:0044464//cell part;GO:0016020//membrane;GO:0005886//plasma membrane;GO:0005623//cell;GO:0071944//cell periphery;GO:0005575//cellular_component	GO:0003674//molecular_function;GO:0019899//enzyme binding;GO:0004871//signal transducer activity;GO:0005515//protein binding;GO:0005488//binding	GO:0002376//immune system process;GO:0050896//response to stimulus;GO:0007165//signal transduction;GO:0044699//single-organism process;GO:0023052//signaling;GO:0051179//localization;GO:0044763//single-organism cellular process;GO:0007154//cell communication;GO:0040011//locomotion;GO:0051716//cellular response to stimulus;GO:0006950//response to stress;GO:0009987//cellular process;GO:0050789//regu…
ENSMUSG00000070942	Il1rl2	0.0893335	0.00869584	0.0922521	0.0849059	0.0988099	0.0764573	0.080094	0.0399996	0.115417	0.0331819	0.00253686	0.0528165	0	0.0323746	0	0	0.0576402	0.0457709	interleukin 1 receptor-like 2 [Source:MGI Symbol;Acc:MGI:1913107]	-	-	-	-	GO:0005575//cellular_component	GO:0004871//signal transducer activity;GO:0003674//molecular_function	GO:0048856//anatomical structure development;GO:0032502//developmental process;GO:0050789//regulation of biological process;GO:0050896//response to stimulus;GO:0023052//signaling;GO:0044700//single organism signaling;GO:0065007//biological regulation;GO:0007155//cell adhesion;GO:0007165//signal transduction;GO:0022610//biological adhesion;GO:0050794//regulation of cellular process;GO:0044767//sin…
ENSMUSG00000026069	Il1rl1	0.43188	0.0912833	0.231653	1.80105	4.46312	1.64676	0.562497	1.24947	0.11314	0.348633	0.0200438	0.0504782	0.0306666	0.14375	0.567447	0.0375308	0	0.12744	interleukin 1 receptor-like 1 [Source:MGI Symbol;Acc:MGI:98427]	-	-	-	-	GO:0005575//cellular_component;GO:0044464//cell part;GO:0016020//membrane;GO:0005576//extracellular region;GO:0071944//cell periphery;GO:0031012//extracellular matrix;GO:0005578//proteinaceous extracellular matrix;GO:0005886//plasma membrane;GO:0005623//cell;GO:0044421//extracellular region part	GO:0004871//signal transducer activity;GO:0003674//molecular_function	GO:0007165//signal transduction;GO:0065007//biological regulation;GO:0002376//immune system process;GO:0006950//response to stress;GO:0051234//establishment of localization;GO:0044700//single organism signaling;GO:0044763//single-organism cellular process;GO:0008150//biological_process;GO:0051716//cellular response to stimulus;GO:0009987//cellular process;GO:0050789//regulation of biological proc…
ENSMUSG00000026070	Il18r1	0.00120785	0.00244687	0.00213186	0.0111742	0.0292438	0.0040288	0	0.00524105	0	0	0	0	0	0	0.0117839	0	0.136444	0	interleukin 18 receptor 1 [Source:MGI Symbol;Acc:MGI:105383]	Environmental Information Processing;Human Diseases	Immune diseases;Signaling molecules and interaction;Signal transduction	ko04060//Cytokine-cytokine receptor interaction;ko04668//TNF signaling pathway;ko05321//Inflammatiory bowel disease (IBD)	K05173	GO:0005575//cellular_component	GO:0004871//signal transducer activity;GO:0003674//molecular_function	GO:0044700//single organism signaling;GO:0006886//intracellular protein transport;GO:0007155//cell adhesion;GO:0002376//immune system process;GO:0006913//nucleocytoplasmic transport;GO:1902578//single-organism localization;GO:0045184//establishment of protein localization;GO:0006605//protein targeting;GO:0070727//cellular macromolecule localization;GO:0034613//cellular protein localization;GO:004…
ENSMUSG00000026068	Il18rap	0.0230218	0.00431281	0.00657031	0.015679	0.0210673	0.029766	0.011815	0	0	0	0	0	0	0	0.0143459	0	0	0	interleukin 18 receptor accessory protein [Source:MGI Symbol;Acc:MGI:1338888]	Human Diseases;Environmental Information Processing	Signaling molecules and interaction;Immune diseases	ko04060//Cytokine-cytokine receptor interaction;ko05321//Inflammatiory bowel disease (IBD)	K05174	GO:0005575//cellular_component	GO:0003674//molecular_function;GO:0004871//signal transducer activity	GO:0007165//signal transduction;GO:0050896//response to stimulus;GO:0065007//biological regulation;GO:0008150//biological_process;GO:0050794//regulation of cellular process;GO:0007154//cell communication;GO:0050789//regulation of biological process;GO:0044763//single-organism cellular process;GO:0006950//response to stress;GO:0051716//cellular response to stimulus;GO:0023052//signaling;GO:0009987…
ENSMUSG00000104441	Gm35801	0	0	0	0	0	0	0	0	0	0	0	0	0	0	0	0	0	0	-	-	-	-	-	-	-	-
ENSMUSG00000026065	Slc9a4	0.00131614	0	0	0.00211517	0.000835654	0.00115121	0.00722622	0.00408424	0	0.00363393	0	0	0	0	0	0	0	0	solute carrier family 9 (sodium/hydrogen exchanger), member 4 [Source:MGI Symbol;Acc:MGI:105074]	Organismal Systems	Digestive system	ko04971//Gastric acid secretion	K13961	GO:0005623//cell;GO:0044464//cell part;GO:0005886//plasma membrane;GO:0005575//cellular_component;GO:0016020//membrane;GO:0071944//cell periphery	GO:0022857//transmembrane transporter activity;GO:0003674//molecular_function;GO:0005215//transporter activity	GO:0051234//establishment of localization;GO:0030154//cell differentiation;GO:0065007//biological regulation;GO:0044767//single-organism developmental process;GO:0044699//single-organism process;GO:0055085//transmembrane transport;GO:0048856//anatomical structure development;GO:0051179//localization;GO:0065008//regulation of biological quality;GO:0048869//cellular developmental process;GO:0044765…
ENSMUSG00000026062	Slc9a2	0	0	0	0	0	0	0	0	0.0027663	0	0	0	0	0	0	0	0	0.0749611	solute carrier family 9 (sodium/hydrogen exchanger), member 2 [Source:MGI Symbol;Acc:MGI:105075]	-	-	-	-	GO:0005623//cell;GO:0005575//cellular_component	GO:0022857//transmembrane transporter activity;GO:0005215//transporter activity;GO:0003674//molecular_function	GO:0044763//single-organism cellular process;GO:0044699//single-organism process;GO:0044765//single-organism transport;GO:0051234//establishment of localization;GO:0065007//biological regulation;GO:0042592//homeostatic process;GO:0055085//transmembrane transport;GO:0051179//localization;GO:0009987//cellular process;GO:0006810//transport;GO:0008150//biological_process;GO:0065008//regulation of bio…
ENSMUSG00000103679	Gm37623	0	0	0	0	0	0	0	0	0	0	0	0	0	0	0	0	0	0	-	-	-	-	-	-	-	-
ENSMUSG00000103270	Gm37915	0.000874218	0	0	0	0	0	0	0	0	0	0	0	0	0	0	0	0	0	-	-	-	-	-	-	-	-
ENSMUSG00000041945	Mfsd9	0.0239826	0.00813475	0.0294907	0.00651846	0.0147661	0.0147023	0.0110442	0.00729291	0.012276	0.00897253	0.0228448	0	0	0	0.00571564	0	0	0	major facilitator superfamily domain containing 9 [Source:MGI Symbol;Acc:MGI:2443548]	-	-	-	-	GO:0005575//cellular_component	GO:0003674//molecular_function	GO:0044699//single-organism process;GO:0009987//cellular process;GO:1902578//single-organism localization;GO:0008150//biological_process;GO:0044765//single-organism transport;GO:0051179//localization;GO:0044763//single-organism cellular process;GO:0006810//transport;GO:0051234//establishment of localization;GO:0055085//transmembrane transport
ENSMUSG00000079588	Tmem182	0	0.0057046	0	0	0	0	0	0.00159103	0.10637	0.00404773	0	0.00263502	0.19738	0	0	0	0	0.688476	transmembrane protein 182 [Source:MGI Symbol;Acc:MGI:1923725]	-	-	-	-	GO:0005575//cellular_component	GO:0003674//molecular_function	GO:0008150//biological_process
ENSMUSG00000104072	4930448I06Rik	0	0	0	0	0	0	0	0	0	0	0	0	0	0	0	0	0	0	-	-	-	-	-	-	-	-
ENSMUSG00000100185	Gm28634	0	0	0	0	0	0	0	0	0	0	0	0	0	0	0	0	0	0	-	-	-	-	-	-	-	-
ENSMUSG00000100832	Gm29260	0	0	0	0	0	0	0	0	0	0	0	0	0	0	0	0	0	0	-	-	-	-	-	-	-	-
ENSMUSG00000053640	Gm9915	0	0	0	0	0	0	0	0	0	0	0	0	0	0	0	0	0	0	-	-	-	-	-	-	-	-
ENSMUSG00000101919	Gm29664	0	0	0	0	0	0	0	0	0	0	0	0	0	0	0	0	0	0	-	-	-	-	-	-	-	-
ENSMUSG00000101299	Gm28175	0	0	0	0	0	0	0	0	0	0	0	0	0	0	0	0	0	0	-	-	-	-	-	-	-	-
ENSMUSG00000100180	Gm28140	0	0	0	0	0	0	0	0	0	0	0	0	0	0	0	0	0	0	-	-	-	-	-	-	-	-
ENSMUSG00000060424	Pantr1	0	0	0	0	0.00112604	0	0	0	0	0	0	0	0	0	0	0.0189265	0	0	-	-	-	-	-	-	-	-
ENSMUSG00000045515	Pou3f3	0	0	0	0	0.00129592	0	0	0	0	0	0	0	0	0	0	0	0	0	POU domain, class 3, transcription factor 3 [Source:MGI Symbol;Acc:MGI:102564]	-	-	-	-	GO:0005622//intracellular;GO:0005623//cell;GO:0043226//organelle;GO:0005634//nucleus;GO:0044464//cell part;GO:0044424//intracellular part;GO:0005575//cellular_component;GO:0043227//membrane-bounded organelle;GO:0043231//intracellular membrane-bounded organelle;GO:0043229//intracellular organelle	GO:1901363//heterocyclic compound binding;GO:0005488//binding;GO:0003674//molecular_function;GO:0001071//nucleic acid binding transcription factor activity;GO:0003677//DNA binding;GO:0003676//nucleic acid binding;GO:0097159//organic cyclic compound binding	GO:0008152//metabolic process;GO:0008150//biological_process;GO:0044699//single-organism process;GO:0048870//cell motility;GO:0006807//nitrogen compound metabolic process;GO:0008219//cell death;GO:0048869//cellular developmental process;GO:0044237//cellular metabolic process;GO:0009987//cellular process;GO:0034641//cellular nitrogen compound metabolic process;GO:0040011//locomotion;GO:0051301//ce…
ENSMUSG00000099784	Dalir	0	0	0	0	0	0	0	0	0	0	0	0	0	0	0	0	0	0	-	-	-	-	-	-	-	-
ENSMUSG00000060679	Mrps9	0.249632	0.351974	0.279388	0.257546	0.217223	0.228212	0.267602	0.212007	0.248245	0.229792	0.262905	0.285781	0.291862	0.053029	0.178438	0.145205	0.337265	0.231253	mitochondrial ribosomal protein S9 [Source:MGI Symbol;Acc:MGI:1916777]	Genetic Information Processing	Translation	ko03010//Ribosome	K02996	GO:0005737//cytoplasm;GO:0043232//intracellular non-membrane-bounded organelle;GO:0043233//organelle lumen;GO:0005623//cell;GO:0005840//ribosome;GO:0043229//intracellular organelle;GO:1990904//ribonucleoprotein complex;GO:0031974//membrane-enclosed lumen;GO:0043228//non-membrane-bounded organelle;GO:0005575//cellular_component;GO:0043226//organelle;GO:0070013//intracellular organelle lumen;GO:004…	GO:0097159//organic cyclic compound binding;GO:1901363//heterocyclic compound binding;GO:0005488//binding;GO:0003674//molecular_function;GO:0003723//RNA binding;GO:0003676//nucleic acid binding;GO:0005198//structural molecule activity;GO:0003735//structural constituent of ribosome	GO:0006518//peptide metabolic process;GO:0009987//cellular process;GO:0044267//cellular protein metabolic process;GO:0006807//nitrogen compound metabolic process;GO:1901576//organic substance biosynthetic process;GO:0071840//cellular component organization or biogenesis;GO:0010467//gene expression;GO:0044085//cellular component biogenesis;GO:0042254//ribosome biogenesis;GO:0044237//cellular metab…
ENSMUSG00000041907	Gpr45	0.00501498	0.000436298	0.00251069	0	0	0.00385842	0	0.00223341	0.0157958	0.00812894	0	0.0274873	0	0	0	0	0	0	G protein-coupled receptor 45 [Source:MGI Symbol;Acc:MGI:2135882]	-	-	-	-	GO:0071944//cell periphery;GO:0016020//membrane;GO:0005623//cell;GO:0044464//cell part;GO:0005575//cellular_component;GO:0005886//plasma membrane	GO:0004871//signal transducer activity;GO:0003674//molecular_function	GO:0009987//cellular process;GO:0007154//cell communication;GO:0050794//regulation of cellular process;GO:0044699//single-organism process;GO:0051716//cellular response to stimulus;GO:0008150//biological_process;GO:0044700//single organism signaling;GO:0050789//regulation of biological process;GO:0050896//response to stimulus;GO:0044763//single-organism cellular process;GO:0023052//signaling;GO:0…
ENSMUSG00000070939	Tgfbrap1	0.0465873	0.082917	0.0657855	0.0614755	0.0415974	0.0530925	0.0677312	0.0558071	0.0546152	0.0421891	0.060047	0.0378607	0.123754	0.0204268	0.0172972	0.0279619	0.0255096	0	transforming growth factor, beta receptor associated protein 1 [Source:MGI Symbol;Acc:MGI:2447427]	-	-	-	-	GO:0043226//organelle;GO:0044444//cytoplasmic part;GO:0044464//cell part;GO:0005622//intracellular;GO:0043227//membrane-bounded organelle;GO:0043234//protein complex;GO:0005737//cytoplasm;GO:0043229//intracellular organelle;GO:0005623//cell;GO:0005773//vacuole;GO:0044424//intracellular part;GO:0005575//cellular_component;GO:0012505//endomembrane system;GO:0032991//macromolecular complex;GO:000576…	GO:0003674//molecular_function	GO:0065007//biological regulation;GO:0007154//cell communication;GO:0044763//single-organism cellular process;GO:0051179//localization;GO:0008150//biological_process;GO:0044237//cellular metabolic process;GO:0051641//cellular localization;GO:1902582//single-organism intracellular transport;GO:0044765//single-organism transport;GO:0044700//single organism signaling;GO:0006810//transport;GO:0051716…
ENSMUSG00000100269	Gm28782	0	0	0	0	0	0	0	0	0	0	0	0	0	0	0	0	0	0	-	-	-	-	-	-	-	-
ENSMUSG00000041878	8430432A02Rik	0	0.0051876	0	0	0	0.00119833	0	0	0.00412525	0	0	0	0	0	0.00710253	0	0	0	-	-	-	-	-	-	-	-
ENSMUSG00000010290	AI597479	0.0593147	0.0536705	0.0710557	0.0501423	0.0412381	0.0525008	0.0911466	0.0633676	0.107117	0.0585823	0.0814563	0.153416	0.072573	0	0.0712179	0	0.0150646	0.106217	expressed sequence AI597479 [Source:MGI Symbol;Acc:MGI:2138299]	-	-	-	-	GO:0005623//cell;GO:0044464//cell part;GO:0005575//cellular_component;GO:0005622//intracellular;GO:0032991//macromolecular complex;GO:0043234//protein complex	GO:0003674//molecular_function	GO:0044767//single-organism developmental process;GO:0009790//embryo development;GO:0008150//biological_process;GO:0032502//developmental process;GO:0044699//single-organism process;GO:0044707//single-multicellular organism process;GO:0007275//multicellular organism development;GO:0048856//anatomical structure development;GO:0032501//multicellular organismal process
ENSMUSG00000008136	Fhl2	0.759438	0.111459	0.511336	0.545362	0.517583	0.731186	0.394266	0.134933	1.06636	0.652881	0.718551	0.918039	0.0757562	0.0269761	0.329783	0.639353	0	0	four and a half LIM domains 2 [Source:MGI Symbol;Acc:MGI:1338762]	Organismal Systems	Development	ko04380//Osteoclast differentiation	K14380	GO:0005575//cellular_component;GO:0043229//intracellular organelle;GO:0005623//cell;GO:0043231//intracellular membrane-bounded organelle;GO:0044464//cell part;GO:0005737//cytoplasm;GO:0005856//cytoskeleton;GO:0005634//nucleus;GO:0043228//non-membrane-bounded organelle;GO:0043227//membrane-bounded organelle;GO:0043226//organelle;GO:0043232//intracellular non-membrane-bounded organelle;GO:0044424//…	GO:0005515//protein binding;GO:0005488//binding;GO:0043167//ion binding;GO:0008134//transcription factor binding;GO:0003674//molecular_function	GO:0008152//metabolic process;GO:0008219//cell death;GO:0009653//anatomical structure morphogenesis;GO:0048869//cellular developmental process;GO:0044237//cellular metabolic process;GO:0009987//cellular process;GO:0034641//cellular nitrogen compound metabolic process;GO:0006807//nitrogen compound metabolic process;GO:0044763//single-organism cellular process;GO:0008150//biological_process;GO:0009…
ENSMUSG00000099576	Gm29040	0	0	0	0	0	0	0	0	0	0	0	0	0	0	0	0	0	0	-	-	-	-	-	-	-	-
ENSMUSG00000066877	Nck2	0.0365987	0.0492687	0.0252413	0.0365501	0.0215415	0.0275111	0.0218477	0.0608879	0.0530503	0.0548777	0.00894599	0.0255399	0.0734326	0	0	0.0751694	0	0.0435332	non-catalytic region of tyrosine kinase adaptor protein 2 [Source:MGI Symbol;Acc:MGI:1306821]	Organismal Systems;Environmental Information Processing	Signal transduction;Development;Immune system	ko04360//Axon guidance;ko04660//T cell receptor signaling pathway;ko04012//ErbB signaling pathway	K07365	GO:0044444//cytoplasmic part;GO:0012505//endomembrane system;GO:0043231//intracellular membrane-bounded organelle;GO:0044464//cell part;GO:0005575//cellular_component;GO:0044424//intracellular part;GO:0043226//organelle;GO:0005783//endoplasmic reticulum;GO:0005622//intracellular;GO:0043232//intracellular non-membrane-bounded organelle;GO:0005856//cytoskeleton;GO:0005737//cytoplasm;GO:0043228//non…	GO:0003674//molecular_function	GO:0006807//nitrogen compound metabolic process;GO:0007165//signal transduction;GO:0008150//biological_process;GO:0009058//biosynthetic process;GO:0036211//protein modification process;GO:0016265//death;GO:0044763//single-organism cellular process;GO:0034641//cellular nitrogen compound metabolic process;GO:0006518//peptide metabolic process;GO:0044249//cellular biosynthetic process;GO:0050789//re…
ENSMUSG00000026051	1500015O10Rik	22.0562	0.414011	8.14617	3.64925	5.36329	5.02295	6.81869	1.1378	0.52541	30.1643	37.9029	7.86514	0.203625	0.536034	19.5467	22.7533	0.392467	0.271432	RIKEN cDNA 1500015O10 gene [Source:MGI Symbol;Acc:MGI:1926146]	-	-	-	-	GO:0031988//membrane-bounded vesicle;GO:0044464//cell part;GO:0044424//intracellular part;GO:0043229//intracellular organelle;GO:0005737//cytoplasm;GO:0043231//intracellular membrane-bounded organelle;GO:0005623//cell;GO:0031410//cytoplasmic vesicle;GO:0031982//vesicle;GO:0005622//intracellular;GO:0043226//organelle;GO:0005575//cellular_component;GO:0016023//cytoplasmic, membrane-bounded vesicle;…	GO:0003674//molecular_function	GO:0006464//cellular protein modification process;GO:0007568//aging;GO:0043170//macromolecule metabolic process;GO:0044763//single-organism cellular process;GO:0032502//developmental process;GO:0044267//cellular protein metabolic process;GO:0043412//macromolecule modification;GO:0044237//cellular metabolic process;GO:0044238//primary metabolic process;GO:0008150//biological_process;GO:0009056//ca…
ENSMUSG00000100764	Gm29155	0.000655262	0.00239736	0	0.00166757	0.00137947	0.00351543	0	0	0	0.00520278	0	0	0	0	0	0	0	0	-	-	-	-	-	-	-	-
ENSMUSG00000100635	Gm29157	0.101631	0	0.0294518	0.0195199	0.0198627	0.0317789	0.0223748	0.00360857	0.0043886	0.145335	0.255326	0.00679123	0	0	0.0723501	0.0313324	0	0	-	-	-	-	-	-	-	-
ENSMUSG00000100480	Gm29156	0	0.00205193	0	0.00134329	0.00106765	0	0	0	0.0043886	0	0	0	0	0	0	0	0	0	-	-	-	-	-	-	-	-
ENSMUSG00000057363	Uxs1	0.522679	0.419309	0.610744	0.852014	0.470525	0.6479	0.506744	0.777193	0.288357	0.485657	0.572692	0.485506	0.273	0.0356206	0.746125	0.795205	0.14379	0.187569	UDP-glucuronate decarboxylase 1 [Source:MGI Symbol;Acc:MGI:1915133]	Metabolism	Global and Overview;Carbohydrate metabolism	ko01100//Metabolic pathways;ko00500//Starch and sucrose metabolism;ko00520//Amino sugar and nucleotide sugar metabolism	K08678	GO:0044424//intracellular part;GO:0043226//organelle;GO:0005737//cytoplasm;GO:0005575//cellular_component;GO:0005794//Golgi apparatus;GO:0043227//membrane-bounded organelle;GO:0043231//intracellular membrane-bounded organelle;GO:0005739//mitochondrion;GO:0012505//endomembrane system;GO:0005622//intracellular;GO:0005623//cell;GO:0044464//cell part;GO:0043229//intracellular organelle;GO:0005576//ex…	GO:0003674//molecular_function;GO:0016829//lyase activity;GO:0003824//catalytic activity	GO:0044237//cellular metabolic process;GO:0044085//cellular component biogenesis;GO:0071840//cellular component organization or biogenesis;GO:0043933//macromolecular complex subunit organization;GO:0009058//biosynthetic process;GO:0065003//macromolecular complex assembly;GO:0034641//cellular nitrogen compound metabolic process;GO:0006807//nitrogen compound metabolic process;GO:0008152//metabolic …
ENSMUSG00000041763	Tpp2	0.360497	0.824004	0.367516	0.432014	0.379254	0.376843	0.328802	0.402649	0.575118	0.436117	0.166313	0.276438	0.389727	0.167694	0.287246	0.232346	0.3955	0.135754	tripeptidyl peptidase II [Source:MGI Symbol;Acc:MGI:102724]	-	-	-	-	GO:0005634//nucleus;GO:0005575//cellular_component;GO:0043226//organelle;GO:0005623//cell;GO:0005622//intracellular;GO:0043229//intracellular organelle;GO:0044424//intracellular part;GO:0043231//intracellular membrane-bounded organelle;GO:0044464//cell part;GO:0043227//membrane-bounded organelle;GO:0005737//cytoplasm	GO:0016787//hydrolase activity;GO:0003824//catalytic activity;GO:0008233//peptidase activity;GO:0003674//molecular_function	GO:0008150//biological_process
ENSMUSG00000047343	Mettl21c	0.0017162	0	0	0.00218879	0.00124489	0	0	0	0	0.00945728	0	0	0	0	0	0	0	0.131851	methyltransferase like 21C [Source:MGI Symbol;Acc:MGI:3611450]	-	-	-	-	GO:0043231//intracellular membrane-bounded organelle;GO:0043229//intracellular organelle;GO:0043226//organelle;GO:0005575//cellular_component;GO:0044464//cell part;GO:0044424//intracellular part;GO:0005622//intracellular;GO:0005623//cell;GO:0043227//membrane-bounded organelle;GO:0005634//nucleus	GO:0003674//molecular_function;GO:0008168//methyltransferase activity;GO:0003824//catalytic activity;GO:0016741//transferase activity, transferring one-carbon groups;GO:0016740//transferase activity	GO:0006464//cellular protein modification process;GO:0043412//macromolecule modification;GO:0008152//metabolic process;GO:0044238//primary metabolic process;GO:0009987//cellular process;GO:0019538//protein metabolic process;GO:0008150//biological_process;GO:0044267//cellular protein metabolic process;GO:0043170//macromolecule metabolic process;GO:0044237//cellular metabolic process;GO:0036211//pr…
ENSMUSG00000091844	Gm8251	0.0073076	0.027873	0.010036	0.00849558	0.00863466	0.0033019	0.00585274	0.00127932	0.0142405	0.035286	0.0179313	0.0103937	0.0458573	0	0	0	0	0	predicted gene 8251 [Source:MGI Symbol;Acc:MGI:3647616]	-	-	-	-	GO:0005575//cellular_component	GO:0003674//molecular_function	GO:0008150//biological_process
ENSMUSG00000026049	Tex30	0.0829009	0.198226	0.076386	0.332609	0.125008	0.131488	0.0870687	0.142801	0.223968	0.0879677	0.068676	0.110594	0.16043	0.151	0.164098	0.130964	0.283555	0.0839808	testis expressed 30 [Source:MGI Symbol;Acc:MGI:1922873]	-	-	-	-	GO:0005634//nucleus;GO:0005623//cell;GO:0043229//intracellular organelle;GO:0043226//organelle;GO:0005622//intracellular;GO:0043231//intracellular membrane-bounded organelle;GO:0044464//cell part;GO:0043227//membrane-bounded organelle;GO:0005575//cellular_component;GO:0044424//intracellular part	GO:0003674//molecular_function	GO:0008150//biological_process
ENSMUSG00000026047	Kdelc1	0.291394	0.225108	0.248558	0.268823	0.193732	0.24359	0.26379	0.209978	0.274485	0.24102	0.188037	0.337341	0.0768044	0.0489134	0.314368	0.0313324	0	0.0165007	KDEL (Lys-Asp-Glu-Leu) containing 1 [Source:MGI Symbol;Acc:MGI:1919300]	-	-	-	-	GO:0012505//endomembrane system;GO:0005622//intracellular;GO:0005623//cell;GO:0043229//intracellular organelle;GO:0043231//intracellular membrane-bounded organelle;GO:0043226//organelle;GO:0044464//cell part;GO:0005737//cytoplasm;GO:0044424//intracellular part;GO:0043227//membrane-bounded organelle;GO:0005575//cellular_component;GO:0005783//endoplasmic reticulum;GO:0044444//cytoplasmic part	GO:0003674//molecular_function;GO:0016740//transferase activity;GO:0016757//transferase activity, transferring glycosyl groups;GO:0003824//catalytic activity	GO:0071704//organic substance metabolic process;GO:0044699//single-organism process;GO:0006629//lipid metabolic process;GO:0008152//metabolic process;GO:0044710//single-organism metabolic process;GO:0044238//primary metabolic process;GO:0008150//biological_process
ENSMUSG00000041684	Bivm	0.0838824	0.0876864	0.0488291	0.0617863	0.0581611	0.0468869	0.0782256	0.0666009	0.0843356	0.040791	0	0.0254225	0.0305049	0.0489532	0.060732	0.0279619	0.0215959	0.0225822	basic, immunoglobulin-like variable motif containing [Source:MGI Symbol;Acc:MGI:2179809]	-	-	-	-	GO:0005576//extracellular region;GO:0044464//cell part;GO:0005615//extracellular space;GO:0005622//intracellular;GO:0005575//cellular_component;GO:0005623//cell;GO:0043227//membrane-bounded organelle;GO:0043231//intracellular membrane-bounded organelle;GO:0043226//organelle;GO:0044421//extracellular region part;GO:0005737//cytoplasm;GO:0044424//intracellular part;GO:0043229//intracellular organel…	GO:0003674//molecular_function	GO:0008150//biological_process
ENSMUSG00000026048	Ercc5	0.108559	0.0976559	0.127953	0.104636	0.0960277	0.106061	0.122691	0.0866746	0.164241	0.090203	0.0661794	0.0577253	0.101591	0.0354671	0.108311	0.115154	0.06672	0.12056	-	-	-	-	-	-	-	-
ENSMUSG00000046828	Mettl21e	0	0	0	0	0	0.00165644	0	0	0	0	0	0	0	0	0	0	0	0.0462642	methyltransferase like 21E [Source:MGI Symbol;Acc:MGI:2685837]	-	-	-	-	GO:0005575//cellular_component	GO:0003824//catalytic activity;GO:0008168//methyltransferase activity;GO:0016741//transferase activity, transferring one-carbon groups;GO:0003674//molecular_function;GO:0016740//transferase activity	GO:0008150//biological_process
ENSMUSG00000056870	Gulp1	0.392805	0.170757	0.409667	0.194797	0.222556	0.218981	0.30167	0.134465	0.327593	0.554477	0.644472	0.390103	0.572153	0	0.106898	0.0702448	0	0.0305371	GULP, engulfment adaptor PTB domain containing 1 [Source:MGI Symbol;Acc:MGI:1920407]	-	-	-	-	GO:0044464//cell part;GO:0005575//cellular_component;GO:0044424//intracellular part;GO:0005737//cytoplasm;GO:0005623//cell;GO:0005622//intracellular	GO:0003674//molecular_function	GO:0016265//death;GO:0071840//cellular component organization or biogenesis;GO:0051234//establishment of localization;GO:0016043//cellular component organization;GO:0044699//single-organism process;GO:0016192//vesicle-mediated transport;GO:0044763//single-organism cellular process;GO:0006810//transport;GO:0051179//localization;GO:0061024//membrane organization;GO:0008150//biological_process;GO:00…
ENSMUSG00000101701	4930521E06Rik	0	0	0	0.000844206	0.00143368	0.00131333	0	0	0	0	0	0	0	0	0	0	0	0	-	-	-	-	-	-	-	-
ENSMUSG00000026043	Col3a1	99.4866	3.89495	93.5492	71.7202	103.518	90.1823	114.722	58.4266	36.9546	93.5387	20.4841	82.0865	2.5264	4.22632	23.7151	4.77935	3.7685	4.45252	collagen, type III, alpha 1 [Source:MGI Symbol;Acc:MGI:88453]	Organismal Systems;Human Diseases	Endocrine and metabolic diseases;Digestive system;Infectious diseases;Immune system	ko04611//Platelet activation;ko05146//Amoebiasis;ko04933//AGE-RAGE signaling pathway in diabetic complications;ko04974//Protein digestion and absorption	K19720	GO:0032991//macromolecular complex;GO:0031012//extracellular matrix;GO:0005615//extracellular space;GO:0043234//protein complex;GO:0005575//cellular_component;GO:0005576//extracellular region;GO:0044421//extracellular region part;GO:0005578//proteinaceous extracellular matrix	GO:0003674//molecular_function;GO:0005488//binding;GO:0043167//ion binding;GO:0005198//structural molecule activity	GO:0007165//signal transduction;GO:0071704//organic substance metabolic process;GO:0043062//extracellular structure organization;GO:0044267//cellular protein metabolic process;GO:0043412//macromolecule modification;GO:0006464//cellular protein modification process;GO:0048870//cell motility;GO:0050794//regulation of cellular process;GO:0051179//localization;GO:0036211//protein modification process…
ENSMUSG00000026042	Col5a2	13.6577	0.627782	8.79393	10.5392	14.5854	13.567	14.2743	10.2619	4.96009	16.3788	3.85475	11.2513	0.314084	0.613696	9.79987	1.97827	0.284878	0.668079	collagen, type V, alpha 2 [Source:MGI Symbol;Acc:MGI:88458]	Organismal Systems	Digestive system	ko04974//Protein digestion and absorption	K19721	GO:0005578//proteinaceous extracellular matrix;GO:0005576//extracellular region;GO:0005575//cellular_component;GO:0032991//macromolecular complex;GO:0044421//extracellular region part;GO:0043234//protein complex;GO:0031012//extracellular matrix	GO:0043167//ion binding;GO:0003674//molecular_function;GO:0005488//binding;GO:0005198//structural molecule activity	GO:0071840//cellular component organization or biogenesis;GO:0048856//anatomical structure development;GO:0007275//multicellular organism development;GO:0030198//extracellular matrix organization;GO:0044699//single-organism process;GO:0044763//single-organism cellular process;GO:0009987//cellular process;GO:0009790//embryo development;GO:0048869//cellular developmental process;GO:0044707//single-…
ENSMUSG00000025995	Wdr75	0.208644	0.178267	0.19503	0.522334	0.374659	0.495495	0.348031	0.296615	0.219504	0.266602	0.177598	0.277147	0.0962635	0.0919619	0.187677	0.24753	0.160505	0.0152338	WD repeat domain 75 [Source:MGI Symbol;Acc:MGI:1920924]	Genetic Information Processing	Translation	ko03008//Ribosome biogenesis in eukaryotes	K14552	GO:0005730//nucleolus;GO:0043233//organelle lumen;GO:0043232//intracellular non-membrane-bounded organelle;GO:0005575//cellular_component;GO:0005634//nucleus;GO:0005623//cell;GO:0044446//intracellular organelle part;GO:0043231//intracellular membrane-bounded organelle;GO:0043229//intracellular organelle;GO:0031981//nuclear lumen;GO:0031974//membrane-enclosed lumen;GO:0032991//macromolecular compl…	GO:0003674//molecular_function;GO:0003723//RNA binding;GO:0003676//nucleic acid binding;GO:1901363//heterocyclic compound binding;GO:0097159//organic cyclic compound binding;GO:0005488//binding;GO:0000988//transcription factor activity, protein binding	GO:0006807//nitrogen compound metabolic process;GO:0016043//cellular component organization;GO:0006914//autophagy;GO:0006605//protein targeting;GO:0034613//cellular protein localization;GO:0070727//cellular macromolecule localization;GO:0034641//cellular nitrogen compound metabolic process;GO:0045184//establishment of protein localization;GO:0044699//single-organism process;GO:0046907//intracellu…
ENSMUSG00000098549	Gm5269	0	0	0	0	0	0	0	0	0	0	0	0	0	0	0	0	0	0	predicted gene 5269 [Source:MGI Symbol;Acc:MGI:3646793]	-	-	-	-	-	GO:0003674//molecular_function	-
ENSMUSG00000025993	Slc40a1	0.123555	0.0138449	0.0253721	0.0165393	0.0150946	0.044946	0.0597231	0.0144211	0.0159109	0.857654	0.0434456	0.0311215	0	0.153439	0.16765	0	0.115429	0	solute carrier family 40 (iron-regulated transporter), member 1 [Source:MGI Symbol;Acc:MGI:1315204]	Organismal Systems	Digestive system	ko04978//Mineral absorption	K14685	GO:0016020//membrane;GO:0043229//intracellular organelle;GO:0044464//cell part;GO:0043227//membrane-bounded organelle;GO:0005886//plasma membrane;GO:0005768//endosome;GO:0005773//vacuole;GO:0043231//intracellular membrane-bounded organelle;GO:0031982//vesicle;GO:0005575//cellular_component;GO:0005623//cell;GO:0031988//membrane-bounded vesicle;GO:0005622//intracellular;GO:0031410//cytoplasmic vesi…	GO:0022857//transmembrane transporter activity;GO:0003674//molecular_function;GO:0005215//transporter activity	GO:0065008//regulation of biological quality;GO:0006807//nitrogen compound metabolic process;GO:1902578//single-organism localization;GO:0032502//developmental process;GO:0048646//anatomical structure formation involved in morphogenesis;GO:0042592//homeostatic process;GO:0009653//anatomical structure morphogenesis;GO:0034641//cellular nitrogen compound metabolic process;GO:0008150//biological_pro…
ENSMUSG00000041144	Dnah7b	0.0128427	0	0.0127653	0.00877863	0.0101133	0.00475139	0.0244927	0.00127932	0.00497444	0.0108633	0.0217597	0	0	0	0	0	0	0	dynein, axonemal, heavy chain 7B [Source:MGI Symbol;Acc:MGI:2684953]	Human Diseases	Neurodegenerative diseases	ko05016//Huntington's disease	K10408	GO:0032991//macromolecular complex;GO:0005622//intracellular;GO:0005575//cellular_component;GO:0044424//intracellular part;GO:0042995//cell projection;GO:0043234//protein complex;GO:0044464//cell part;GO:0043232//intracellular non-membrane-bounded organelle;GO:0043228//non-membrane-bounded organelle;GO:0005929//cilium;GO:0005623//cell;GO:0043229//intracellular organelle;GO:0043226//organelle;GO:0…	GO:0043167//ion binding;GO:0016462//pyrophosphatase activity;GO:0016817//hydrolase activity, acting on acid anhydrides;GO:0016818//hydrolase activity, acting on acid anhydrides, in phosphorus-containing anhydrides;GO:0016787//hydrolase activity;GO:0003824//catalytic activity;GO:0005488//binding;GO:0017111//nucleoside-triphosphatase activity;GO:0003674//molecular_function;GO:0016887//ATPase activi…	GO:0008150//biological_process
ENSMUSG00000101337	Dnah7c	0.000545339	0	0	0	0	0	0	0	0	0	0.0111685	0	0	0	0	0	0	0	dynein, axonemal, heavy chain 7C [Source:MGI Symbol;Acc:MGI:3639762]	Human Diseases	Neurodegenerative diseases	ko05016//Huntington's disease	K10408	GO:0032991//macromolecular complex;GO:0005622//intracellular;GO:0043228//non-membrane-bounded organelle;GO:0043226//organelle;GO:0044424//intracellular part;GO:0043229//intracellular organelle;GO:0044464//cell part;GO:0042995//cell projection;GO:0005623//cell;GO:0043234//protein complex;GO:0005856//cytoskeleton;GO:0043232//intracellular non-membrane-bounded organelle;GO:0005737//cytoplasm;GO:0005…	GO:0016817//hydrolase activity, acting on acid anhydrides;GO:0016818//hydrolase activity, acting on acid anhydrides, in phosphorus-containing anhydrides;GO:0003674//molecular_function;GO:0005488//binding;GO:0017111//nucleoside-triphosphatase activity;GO:0003824//catalytic activity;GO:0043167//ion binding;GO:0016887//ATPase activity;GO:0016462//pyrophosphatase activity;GO:0016787//hydrolase activi…	GO:0008150//biological_process
ENSMUSG00000025986	Slc39a10	0.245192	0.716289	0.178172	0.372619	0.212901	0.382009	0.244673	0.368848	0.169329	0.298851	0.240696	0.225937	0.681141	0.018666	0.1536	0.295543	0.0872379	0	solute carrier family 39 (zinc transporter), member 10 [Source:MGI Symbol;Acc:MGI:1914515]	-	-	-	-	GO:0044464//cell part;GO:0016020//membrane;GO:0005575//cellular_component;GO:0005623//cell;GO:0071944//cell periphery;GO:0005886//plasma membrane	GO:0005215//transporter activity;GO:0022857//transmembrane transporter activity;GO:0003674//molecular_function	GO:0044238//primary metabolic process;GO:0065008//regulation of biological quality;GO:0008219//cell death;GO:0042592//homeostatic process;GO:0055085//transmembrane transport;GO:0007154//cell communication;GO:0008150//biological_process;GO:0050794//regulation of cellular process;GO:0006810//transport;GO:0051234//establishment of localization;GO:0065007//biological regulation;GO:0008283//cell proli…
ENSMUSG00000100213	Gm28151	0.00329733	0.00572494	0	0.00771162	0.00830976	0.00682467	0.00592852	0.00635953	0.00756984	0	0	0	0	0	0.0126735	0	0	0	-	-	-	-	-	-	-	-
ENSMUSG00000101447	Gm28826	0	0	0.00137521	0	0	0.0014962	0	0	0	0	0	0	0	0	0	0	0	0	-	-	-	-	-	-	-	-
ENSMUSG00000051616	C230029F24Rik	0	0	0	0	0	0	0	0	0	0	0	0	0	0	0	0	0	0	-	-	-	-	-	-	-	-
ENSMUSG00000099608	4933411E06Rik	0	0.00474405	0.00369457	0.00129713	0	0	0	0.00106694	0	0.0065433	0	0	0.0155915	0	0	0	0	0	-	-	-	-	-	-	-	-
ENSMUSG00000100451	Gm29665	0	0	0	0	0	0	0	0	0	0	0	0	0	0	0	0	0	0	-	-	-	-	-	-	-	-
ENSMUSG00000100816	Gm28321	0	0	0	0	0	0	0	0.00165224	0	0	0	0	0	0	0.0064154	0	0	0	-	-	-	-	-	-	-	-
ENSMUSG00000026109	Tmeff2	0.0660578	0.00433497	0.283146	0.108082	0.0592545	0.0531693	0.0198205	0.0185122	0	0.0126206	0	0.00680074	0	0	0	0	0	0	transmembrane protein with EGF-like and two follistatin-like domains 2 [Source:MGI Symbol;Acc:MGI:1861735]	-	-	-	-	GO:0005575//cellular_component	-	GO:0007010//cytoskeleton organization;GO:0006996//organelle organization;GO:0010256//endomembrane system organization;GO:0051179//localization;GO:0048856//anatomical structure development;GO:0040011//locomotion;GO:0071840//cellular component organization or biogenesis;GO:0009058//biosynthetic process;GO:0008152//metabolic process;GO:0051674//localization of cell;GO:0050896//response to stimulus;G…
ENSMUSG00000100671	Gm28322	0	0	0	0	0	0	0	0	0	0	0	0	0	0	0	0	0	0	-	-	-	-	-	-	-	-
ENSMUSG00000101242	Gm28319	0	0	0	0	0	0	0	0	0	0	0	0	0	0	0	0	0	0	-	-	-	-	-	-	-	-
ENSMUSG00000099625	Gm29325	0	0	0	0	0	0	0	0	0	0	0	0	0	0	0	0	0	0	-	-	-	-	-	-	-	-
ENSMUSG00000101799	9330175M20Rik	0	0.000980278	0	0	0	0	0	0	0	0	0	0	0	0	0	0	0	0	-	-	-	-	-	-	-	-
ENSMUSG00000045954	Sdpr	0.119912	4.21866	0.176748	0.238614	0.0663432	0.11847	0.065856	0.0272727	0.436537	0.0549257	0.0932525	0.09869	18.8118	0.0341579	0.0195522	0.0691277	0.288788	0	serum deprivation response [Source:MGI Symbol;Acc:MGI:99513]	-	-	-	-	GO:0005622//intracellular;GO:0044444//cytoplasmic part;GO:0071944//cell periphery;GO:0044464//cell part;GO:0005575//cellular_component;GO:0044424//intracellular part;GO:0005737//cytoplasm;GO:0005886//plasma membrane;GO:0005623//cell;GO:0005829//cytosol;GO:0016020//membrane	GO:0019899//enzyme binding;GO:0005488//binding;GO:0005515//protein binding;GO:0008289//lipid binding;GO:0003674//molecular_function	GO:0034641//cellular nitrogen compound metabolic process;GO:0008150//biological_process;GO:0009987//cellular process;GO:0006807//nitrogen compound metabolic process;GO:0008152//metabolic process;GO:0009058//biosynthetic process;GO:0044237//cellular metabolic process
ENSMUSG00000101702	1700072G22Rik	0	0	0.00424917	0.00256024	0.00198623	0	0	0	0	0	0	0	0	0	0	0	0	0	-	-	-	-	-	-	-	-
ENSMUSG00000026107	Nabp1	0.123825	0.0932287	0.100655	0.0497174	0.129841	0.0602134	0.100268	0.0291496	0.0388415	0.0556221	0.34556	0.388357	0.374843	0	0.0463522	0.0629352	0.765694	0.178711	nucleic acid binding protein 1 [Source:MGI Symbol;Acc:MGI:1923258]	-	-	-	-	GO:0044428//nuclear part;GO:0044446//intracellular organelle part;GO:0043226//organelle;GO:0043233//organelle lumen;GO:0005634//nucleus;GO:0031974//membrane-enclosed lumen;GO:0043229//intracellular organelle;GO:0044424//intracellular part;GO:0005622//intracellular;GO:0005623//cell;GO:0044464//cell part;GO:0032991//macromolecular complex;GO:0005737//cytoplasm;GO:0044422//organelle part;GO:0005694/…	GO:0003723//RNA binding;GO:0003677//DNA binding;GO:0005488//binding;GO:0097159//organic cyclic compound binding;GO:1901363//heterocyclic compound binding;GO:0003674//molecular_function;GO:0003676//nucleic acid binding	GO:0050896//response to stimulus;GO:0006950//response to stress;GO:0044699//single-organism process;GO:0044237//cellular metabolic process;GO:0006725//cellular aromatic compound metabolic process;GO:1901360//organic cyclic compound metabolic process;GO:0006139//nucleobase-containing compound metabolic process;GO:0007049//cell cycle;GO:0008152//metabolic process;GO:0006259//DNA metabolic process;G…
ENSMUSG00000099413	Gm17767	0	0	0	0	0	0	0	0	0	0	0	0	0	0	0	0	0	0	-	-	-	-	-	-	-	-
ENSMUSG00000101741	Gm28055	0.000650401	0	0	0.000802582	0	0	0	0	0.00269045	0	0	0	0	0	0	0	0	0	-	-	-	-	-	-	-	-
ENSMUSG00000018417	Myo1b	0.509228	1.11123	0.212216	0.431832	0.435329	0.499741	0.452086	0.315608	1.81706	0.700355	0.223821	1.05971	1.1465	0.0104748	0.318334	0.0781723	0.202215	0.0152338	myosin IB [Source:MGI Symbol;Acc:MGI:107752]	-	-	-	-	GO:0043229//intracellular organelle;GO:0043234//protein complex;GO:0044424//intracellular part;GO:0044444//cytoplasmic part;GO:0005623//cell;GO:0005856//cytoskeleton;GO:0005737//cytoplasm;GO:0005768//endosome;GO:0043231//intracellular membrane-bounded organelle;GO:0043232//intracellular non-membrane-bounded organelle;GO:0044464//cell part;GO:0005575//cellular_component;GO:0005622//intracellular;G…	GO:0016817//hydrolase activity, acting on acid anhydrides;GO:0008092//cytoskeletal protein binding;GO:0005488//binding;GO:0016818//hydrolase activity, acting on acid anhydrides, in phosphorus-containing anhydrides;GO:0016787//hydrolase activity;GO:0016462//pyrophosphatase activity;GO:0017111//nucleoside-triphosphatase activity;GO:0003674//molecular_function;GO:0005515//protein binding;GO:0016887/…	GO:0007010//cytoskeleton organization;GO:0008150//biological_process;GO:0009987//cellular process;GO:0044085//cellular component biogenesis;GO:0051234//establishment of localization;GO:0022607//cellular component assembly;GO:0006810//transport;GO:0016192//vesicle-mediated transport;GO:0071840//cellular component organization or biogenesis;GO:0006996//organelle organization;GO:0016043//cellular co…
ENSMUSG00000062939	Stat4	0.00237659	0	0	0	0	0	0	0	0	0	0	0	0	0	0	0	0.0691167	0	signal transducer and activator of transcription 4 [Source:MGI Symbol;Acc:MGI:103062]	Environmental Information Processing;Human Diseases	Signal transduction;Infectious diseases;Immune diseases	ko04630//Jak-STAT signaling pathway;ko05161//Hepatitis B;ko05321//Inflammatiory bowel disease (IBD)	K11222	GO:0044422//organelle part;GO:0005623//cell;GO:0044424//intracellular part;GO:0031974//membrane-enclosed lumen;GO:0005622//intracellular;GO:0043229//intracellular organelle;GO:0043231//intracellular membrane-bounded organelle;GO:0043233//organelle lumen;GO:0044446//intracellular organelle part;GO:0044428//nuclear part;GO:0043226//organelle;GO:0005654//nucleoplasm;GO:0005634//nucleus;GO:0005575//c…	GO:0003674//molecular_function	-
ENSMUSG00000026104	Stat1	0.357416	0.350464	0.250062	0.239217	0.137474	0.17676	0.26898	0.14101	0.480058	0.195237	0.115973	0.255146	0.330363	0.0326922	0.0211373	0.140123	0.371388	0.0112911	signal transducer and activator of transcription 1 [Source:MGI Symbol;Acc:MGI:103063]	Environmental Information Processing;Organismal Systems;Human Diseases	Endocrine system;Development;Infectious diseases;Immune system;Immune diseases;Endocrine and metabolic diseases;Signal transduction;Cancers	ko05200//Pathways in cancer;ko04062//Chemokine signaling pathway;ko05168//Herpes simplex infection;ko05152//Tuberculosis;ko05164//Influenza A;ko04630//Jak-STAT signaling pathway;ko05161//Hepatitis B;ko05160//Hepatitis C;ko05162//Measles;ko04380//Osteoclast differentiation;ko04919//Thyroid hormone signaling pathway;ko05145//Toxoplasmosis;ko04933//AGE-RAGE signaling pathway in diabetic complication…	K11220	GO:0070013//intracellular organelle lumen;GO:0043231//intracellular membrane-bounded organelle;GO:0044422//organelle part;GO:0005694//chromosome;GO:0005575//cellular_component;GO:0043228//non-membrane-bounded organelle;GO:0031974//membrane-enclosed lumen;GO:0043227//membrane-bounded organelle;GO:0043233//organelle lumen;GO:0044464//cell part;GO:0005654//nucleoplasm;GO:0031981//nuclear lumen;GO:00…	GO:0005488//binding;GO:0003676//nucleic acid binding;GO:1901363//heterocyclic compound binding;GO:0005515//protein binding;GO:0001071//nucleic acid binding transcription factor activity;GO:0097159//organic cyclic compound binding;GO:0003674//molecular_function;GO:0019899//enzyme binding;GO:0003677//DNA binding	GO:0030154//cell differentiation;GO:0050789//regulation of biological process;GO:0065008//regulation of biological quality;GO:0003008//system process;GO:0042592//homeostatic process;GO:0048869//cellular developmental process;GO:0034641//cellular nitrogen compound metabolic process;GO:0044419//interspecies interaction between organisms;GO:0002376//immune system process;GO:0008283//cell proliferati…
ENSMUSG00000026103	Gls	0.566265	0.911584	0.761796	0.630652	0.515923	0.587026	0.469436	0.561845	0.536823	0.688791	1.00147	0.530785	1.21703	0.115344	0.875398	0.882073	0.467734	0.0457013	glutaminase [Source:MGI Symbol;Acc:MGI:95752]	Metabolism;Human Diseases;Organismal Systems	Metabolism of other amino acids;Excretory system;Cancers;Global and Overview;Amino acid metabolism;Nervous system	ko01100//Metabolic pathways;ko05206//MicroRNAs in cancer;ko04724//Glutamatergic synapse;ko04727//GABAergic synapse;ko05230//Central carbon metabolism in cancer;ko00250//Alanine, aspartate and glutamate metabolism;ko04964//Proximal tubule bicarbonate reclamation;ko00220//Arginine biosynthesis;ko00471//D-Glutamine and D-glutamate metabolism	K01425	GO:0005622//intracellular;GO:0043231//intracellular membrane-bounded organelle;GO:0044464//cell part;GO:0005575//cellular_component;GO:0005623//cell;GO:0043229//intracellular organelle;GO:0044444//cytoplasmic part;GO:0043227//membrane-bounded organelle;GO:0005737//cytoplasm;GO:0005739//mitochondrion;GO:0044424//intracellular part;GO:0043226//organelle;GO:0005829//cytosol	GO:0003824//catalytic activity;GO:0003674//molecular_function;GO:0016787//hydrolase activity;GO:0016810//hydrolase activity, acting on carbon-nitrogen (but not peptide) bonds	GO:0071704//organic substance metabolic process;GO:0050877//neurological system process;GO:0019752//carboxylic acid metabolic process;GO:0043933//macromolecular complex subunit organization;GO:0008150//biological_process;GO:0008152//metabolic process;GO:0009056//catabolic process;GO:0006520//cellular amino acid metabolic process;GO:0044238//primary metabolic process;GO:0071840//cellular component…
ENSMUSG00000002881	Nab1	0.350971	0.513496	0.334821	0.457294	0.573513	0.441029	0.385009	0.530625	2.61573	0.356162	0.264813	0.275004	0.458927	0.105361	0.339306	0.385983	0.518903	0	Ngfi-A binding protein 1 [Source:MGI Symbol;Acc:MGI:107564]	-	-	-	-	GO:0043231//intracellular membrane-bounded organelle;GO:0044424//intracellular part;GO:0044464//cell part;GO:0005623//cell;GO:0043229//intracellular organelle;GO:0043226//organelle;GO:0005575//cellular_component;GO:0005634//nucleus;GO:0005622//intracellular;GO:0043227//membrane-bounded organelle	GO:0000988//transcription factor activity, protein binding;GO:0003674//molecular_function;GO:0005515//protein binding;GO:0008134//transcription factor binding;GO:0005488//binding	GO:0008152//metabolic process;GO:0044237//cellular metabolic process;GO:0006807//nitrogen compound metabolic process;GO:0048856//anatomical structure development;GO:0008150//biological_process;GO:0044767//single-organism developmental process;GO:0044699//single-organism process;GO:0009987//cellular process;GO:0044763//single-organism cellular process;GO:0048869//cellular developmental process;GO:…
ENSMUSG00000100120	Gm553	0	0	0	0	0	0	0	0	0	0	0	0	0	0	0	0	0	0	-	-	-	-	-	-	-	-
ENSMUSG00000099878	Gm28178	0	0	0	0	0	0	0	0	0.00259817	0	0	0	0	0	0	0	0	0	-	-	-	-	-	-	-	-
ENSMUSG00000043015	Tmem194b	0.0174325	0.0216458	0.0121478	0.0242382	0.00988791	0.00204187	0.00809822	0.0104547	0.160885	0.00829595	0.0114856	0.00875924	0	0	0.00571564	0	0	0	nuclear envelope integral membrane protein 2 [Source:MGI Symbol;Acc:MGI:2444113]	-	-	-	-	GO:0043229//intracellular organelle;GO:0005623//cell;GO:0044464//cell part;GO:0005635//nuclear envelope;GO:0031967//organelle envelope;GO:0005575//cellular_component;GO:0044422//organelle part;GO:0043226//organelle;GO:0005622//intracellular;GO:0031975//envelope;GO:0044428//nuclear part;GO:0012505//endomembrane system;GO:0044424//intracellular part;GO:0044446//intracellular organelle part;GO:00432…	GO:0003674//molecular_function	GO:0008150//biological_process
ENSMUSG00000041439	Mfsd6	0.0157864	0.245063	0.0602243	0.0205387	0.00693715	0.011928	0.0292951	0.00563804	0.0697284	0.0191967	0.0212697	0	0.606491	0	0.00678091	0	0.115804	0	major facilitator superfamily domain containing 6 [Source:MGI Symbol;Acc:MGI:1922925]	-	-	-	-	GO:0005575//cellular_component	-	GO:0008150//biological_process;GO:0002376//immune system process
ENSMUSG00000026102	Inpp1	0.143499	0.495814	0.218578	0.137291	0.0808945	0.170791	0.14216	0.195708	0.0822169	0.167467	0.162582	0.192538	1.16336	0.00475727	0.297547	0.283887	0	0.0457709	inositol polyphosphate-1-phosphatase [Source:MGI Symbol;Acc:MGI:104848]	Metabolism;Environmental Information Processing	Carbohydrate metabolism;Global and Overview;Signal transduction	ko01100//Metabolic pathways;ko04070//Phosphatidylinositol signaling system;ko00562//Inositol phosphate metabolism	K01107	GO:0005623//cell;GO:0005575//cellular_component;GO:0044464//cell part;GO:0005737//cytoplasm;GO:0044424//intracellular part;GO:0005622//intracellular	GO:0043167//ion binding;GO:0042578//phosphoric ester hydrolase activity;GO:0005488//binding;GO:0016788//hydrolase activity, acting on ester bonds;GO:0003674//molecular_function;GO:0003824//catalytic activity;GO:0016787//hydrolase activity;GO:0016791//phosphatase activity	GO:0050789//regulation of biological process;GO:0050794//regulation of cellular process;GO:0005975//carbohydrate metabolic process;GO:0008152//metabolic process;GO:0071704//organic substance metabolic process;GO:0065007//biological regulation;GO:0006629//lipid metabolic process;GO:0008150//biological_process;GO:0044699//single-organism process;GO:0009987//cellular process;GO:0007165//signal trans…
ENSMUSG00000041426	Hibch	0.139834	0.127424	0.118497	0.142245	0.102733	0.178909	0.111595	0.149634	0.125804	0.159313	0.12293	0.12339	0.0320311	0.0441749	0.199983	0.182773	0.206844	0.115385	3-hydroxyisobutyryl-Coenzyme A hydrolase [Source:MGI Symbol;Acc:MGI:1923792]	Metabolism	Global and Overview;Carbohydrate metabolism;Amino acid metabolism;Metabolism of other amino acids	ko01100//Metabolic pathways;ko01200//Carbon metabolism;ko00280//Valine, leucine and isoleucine degradation;ko00410//beta-Alanine metabolism;ko00640//Propanoate metabolism	K05605	GO:0044424//intracellular part;GO:0044444//cytoplasmic part;GO:0005575//cellular_component;GO:0043226//organelle;GO:0005576//extracellular region;GO:0005739//mitochondrion;GO:0005737//cytoplasm;GO:0005623//cell;GO:0043229//intracellular organelle;GO:0005622//intracellular;GO:0043231//intracellular membrane-bounded organelle;GO:0043227//membrane-bounded organelle;GO:0044464//cell part	GO:0003674//molecular_function	GO:0009987//cellular process;GO:0019752//carboxylic acid metabolic process;GO:0044763//single-organism cellular process;GO:0044699//single-organism process;GO:0044237//cellular metabolic process;GO:0044281//small molecule metabolic process;GO:0044710//single-organism metabolic process;GO:0006629//lipid metabolic process;GO:0006520//cellular amino acid metabolic process;GO:0043436//oxoacid metabol…
ENSMUSG00000043629	1700019D03Rik	0.00287257	0	0.199971	0.0146545	0.00565582	0.00249988	0.00194817	0.014777	0	0.00938764	0.0895654	0.0221661	0	0	0	0	0	0	RIKEN cDNA 1700019D03 gene [Source:MGI Symbol;Acc:MGI:1914330]	-	-	-	-	GO:0070013//intracellular organelle lumen;GO:0005886//plasma membrane;GO:0044446//intracellular organelle part;GO:0043229//intracellular organelle;GO:0043226//organelle;GO:0043231//intracellular membrane-bounded organelle;GO:0005622//intracellular;GO:0005634//nucleus;GO:0005623//cell;GO:0044428//nuclear part;GO:0031981//nuclear lumen;GO:0016020//membrane;GO:0005575//cellular_component;GO:0044424/…	GO:0003674//molecular_function	GO:0008150//biological_process
ENSMUSG00000026100	Mstn	0.00329963	0	0.048703	0.00704021	0.00127317	0.0311398	0	0.00998146	0.00472117	0.0748894	1.12474	0	0	0.00475727	0	0	0	0.109455	myostatin [Source:MGI Symbol;Acc:MGI:95691]	-	-	-	-	GO:0005622//intracellular;GO:0044424//intracellular part;GO:0044421//extracellular region part;GO:0005737//cytoplasm;GO:0044464//cell part;GO:0005576//extracellular region;GO:0005615//extracellular space;GO:0005575//cellular_component;GO:0005623//cell	GO:0003674//molecular_function	GO:0044700//single organism signaling;GO:0042592//homeostatic process;GO:0044238//primary metabolic process;GO:0008152//metabolic process;GO:0050789//regulation of biological process;GO:0051704//multi-organism process;GO:0044419//interspecies interaction between organisms;GO:0008219//cell death;GO:0006807//nitrogen compound metabolic process;GO:0006914//autophagy;GO:0016265//death;GO:0034641//cel…
ENSMUSG00000060715	1700019A02Rik	0	0	0	0	0	0	0	0	0	0	0	0	0	0	0	0	0	0	RIKEN cDNA 1700019A02 gene [Source:MGI Symbol;Acc:MGI:1916647]	-	-	-	-	GO:0005575//cellular_component	GO:0003674//molecular_function	GO:0008150//biological_process
ENSMUSG00000026098	Pms1	0.0274821	0.0201012	0.0287979	0.0362044	0.0103582	0.0208497	0.0295812	0.0101326	0.0260525	0.0176312	0.0092993	0.0330037	0.0319726	0.0146793	0	0.0316028	0.0669695	0	postmeiotic segregation increased 1 (S. cerevisiae) [Source:MGI Symbol;Acc:MGI:1202302]	-	-	-	-	GO:0070013//intracellular organelle lumen;GO:0043231//intracellular membrane-bounded organelle;GO:0005623//cell;GO:0043228//non-membrane-bounded organelle;GO:0043232//intracellular non-membrane-bounded organelle;GO:0032991//macromolecular complex;GO:0044424//intracellular part;GO:0000228//nuclear chromosome;GO:0005634//nucleus;GO:0043226//organelle;GO:0043227//membrane-bounded organelle;GO:004444…	GO:0003677//DNA binding;GO:0003824//catalytic activity;GO:0016787//hydrolase activity;GO:0005488//binding;GO:0097159//organic cyclic compound binding;GO:1901363//heterocyclic compound binding;GO:0016462//pyrophosphatase activity;GO:0016887//ATPase activity;GO:0016818//hydrolase activity, acting on acid anhydrides, in phosphorus-containing anhydrides;GO:0003674//molecular_function;GO:0017111//nucl…	GO:0006725//cellular aromatic compound metabolic process;GO:0044238//primary metabolic process;GO:0006259//DNA metabolic process;GO:0006950//response to stress;GO:0006807//nitrogen compound metabolic process;GO:0008150//biological_process;GO:0009987//cellular process;GO:0006139//nucleobase-containing compound metabolic process;GO:0046483//heterocycle metabolic process;GO:0090304//nucleic acid met…
ENSMUSG00000100763	Gm28777	0.000629833	0	0	0	0	0	0	0	0	0	0	0	0	0	0	0	0	0	-	-	-	-	-	-	-	-
ENSMUSG00000026097	Ormdl1	0.107461	0.07756	0.0869126	0.134401	0.0672338	0.0912552	0.104124	0.110135	0.137109	0.0910738	0.105076	0.0843768	0.190898	0.118241	0.0704881	0.0880528	0.0903467	0.121172	ORM1-like 1 (S. cerevisiae) [Source:MGI Symbol;Acc:MGI:2181669]	-	-	-	-	GO:0043226//organelle;GO:0005737//cytoplasm;GO:0043234//protein complex;GO:0044444//cytoplasmic part;GO:0005783//endoplasmic reticulum;GO:0044424//intracellular part;GO:0043229//intracellular organelle;GO:0043227//membrane-bounded organelle;GO:0005622//intracellular;GO:0032991//macromolecular complex;GO:0043231//intracellular membrane-bounded organelle;GO:0044464//cell part;GO:0005623//cell;GO:00…	GO:0003674//molecular_function	GO:0006629//lipid metabolic process;GO:0044699//single-organism process;GO:0009058//biosynthetic process;GO:0006807//nitrogen compound metabolic process;GO:0008150//biological_process;GO:0008152//metabolic process;GO:0071704//organic substance metabolic process;GO:0034641//cellular nitrogen compound metabolic process;GO:0044710//single-organism metabolic process;GO:0042592//homeostatic process;GO…
ENSMUSG00000100679	Gm28778	0	0	0	0	0	0	0	0	0	0	0	0	0	0	0	0	0	0	predicted gene 28778 [Source:MGI Symbol;Acc:MGI:5579484]	-	-	-	-	GO:0012505//endomembrane system;GO:0043227//membrane-bounded organelle;GO:0005622//intracellular;GO:0043229//intracellular organelle;GO:0044464//cell part;GO:0044424//intracellular part;GO:0044444//cytoplasmic part;GO:0005783//endoplasmic reticulum;GO:0005737//cytoplasm;GO:0043231//intracellular membrane-bounded organelle;GO:0005623//cell;GO:0005575//cellular_component;GO:0043226//organelle	-	GO:0044238//primary metabolic process;GO:0044237//cellular metabolic process;GO:0006807//nitrogen compound metabolic process;GO:0044710//single-organism metabolic process;GO:0071704//organic substance metabolic process;GO:0044699//single-organism process;GO:0009058//biosynthetic process;GO:0009987//cellular process;GO:0034641//cellular nitrogen compound metabolic process;GO:0008152//metabolic pro…
ENSMUSG00000026096	Osgepl1	0.0691205	0.0748181	0.0837364	0.0916442	0.0586806	0.0725255	0.0773467	0.0720836	0.115708	0.0765006	0.142853	0.142472	0.00991851	0.0768126	0.0752641	0.0645241	0.0483654	0.365603	O-sialoglycoprotein endopeptidase-like 1 [Source:MGI Symbol;Acc:MGI:1919335]	-	-	-	-	GO:0005575//cellular_component;GO:0032991//macromolecular complex;GO:0005739//mitochondrion;GO:0044464//cell part;GO:0005622//intracellular;GO:0043226//organelle;GO:0043234//protein complex;GO:0044444//cytoplasmic part;GO:0005737//cytoplasm;GO:0043231//intracellular membrane-bounded organelle;GO:0044424//intracellular part;GO:0043227//membrane-bounded organelle;GO:0005623//cell;GO:0043229//intrac…	GO:0016787//hydrolase activity;GO:0008233//peptidase activity;GO:0016746//transferase activity, transferring acyl groups;GO:0005488//binding;GO:0003674//molecular_function;GO:0016740//transferase activity;GO:0003824//catalytic activity;GO:0043167//ion binding	GO:0090304//nucleic acid metabolic process;GO:0016070//RNA metabolic process;GO:0006807//nitrogen compound metabolic process;GO:0034660//ncRNA metabolic process;GO:0008152//metabolic process;GO:0008150//biological_process;GO:0044260//cellular macromolecule metabolic process;GO:0006399//tRNA metabolic process;GO:0006725//cellular aromatic compound metabolic process;GO:0071704//organic substance me…
ENSMUSG00000099913	Gm28551	0.0007867	0.00318255	0.00597948	0.00188863	0	0.000677584	0	0	0	0	0	0	0	0	0	0	0	0.0112911	predicted gene 28551 [Source:MGI Symbol;Acc:MGI:5579257]	-	-	-	-	GO:0005622//intracellular;GO:0005829//cytosol;GO:0044424//intracellular part;GO:0005575//cellular_component;GO:0005737//cytoplasm;GO:0044444//cytoplasmic part;GO:0005623//cell;GO:0044464//cell part	GO:0003824//catalytic activity;GO:0016874//ligase activity;GO:0003674//molecular_function	GO:0009058//biosynthetic process;GO:0044763//single-organism cellular process;GO:0044281//small molecule metabolic process;GO:0008150//biological_process;GO:0044238//primary metabolic process;GO:0044699//single-organism process;GO:0008152//metabolic process;GO:0044237//cellular metabolic process;GO:0006807//nitrogen compound metabolic process;GO:0019752//carboxylic acid metabolic process;GO:00099…
ENSMUSG00000026095	Asnsd1	0.419095	0.318033	0.34248	0.443047	0.36325	0.393957	0.367722	0.306643	0.224536	0.407514	0.223397	0.254046	0.207945	0.122629	0.273396	0.324346	0.33883	1.99882	asparagine synthetase domain containing 1 [Source:MGI Symbol;Acc:MGI:1917646]	-	-	-	-	GO:0005737//cytoplasm;GO:0044444//cytoplasmic part;GO:0005623//cell;GO:0044424//intracellular part;GO:0005829//cytosol;GO:0005575//cellular_component;GO:0044464//cell part;GO:0005622//intracellular	GO:0003824//catalytic activity;GO:0016874//ligase activity;GO:0003674//molecular_function	GO:0006520//cellular amino acid metabolic process;GO:0044710//single-organism metabolic process;GO:0008152//metabolic process;GO:0044699//single-organism process;GO:0044238//primary metabolic process;GO:1901564//organonitrogen compound metabolic process;GO:0006082//organic acid metabolic process;GO:0019752//carboxylic acid metabolic process;GO:0043436//oxoacid metabolic process;GO:0044763//single…
ENSMUSG00000096141	Dnah7a	0.0024931	0	0.00598316	0.00537429	0	0	0.00286309	0.00203895	0	0.00328002	0.0358537	0	0	0	0	0	0	0	dynein, axonemal, heavy chain 7A [Source:MGI Symbol;Acc:MGI:2685838]	Human Diseases	Neurodegenerative diseases	ko05016//Huntington's disease	K10408	GO:0043229//intracellular organelle;GO:0005575//cellular_component;GO:0043226//organelle;GO:0043228//non-membrane-bounded organelle;GO:0032991//macromolecular complex;GO:0005929//cilium;GO:0005622//intracellular;GO:0005856//cytoskeleton;GO:0005737//cytoplasm;GO:0044424//intracellular part;GO:0043234//protein complex;GO:0042995//cell projection;GO:0043232//intracellular non-membrane-bounded organe…	GO:0043167//ion binding;GO:0003674//molecular_function;GO:0016817//hydrolase activity, acting on acid anhydrides;GO:0016787//hydrolase activity;GO:0016818//hydrolase activity, acting on acid anhydrides, in phosphorus-containing anhydrides;GO:0005488//binding;GO:0017111//nucleoside-triphosphatase activity;GO:0016887//ATPase activity;GO:0016462//pyrophosphatase activity;GO:0003824//catalytic activi…	GO:0008150//biological_process
ENSMUSG00000026094	Stk17b	0.530619	0.121256	0.286449	0.28168	0.279549	0.374077	0.290967	0.118566	0.305393	0.518134	0.64103	0.776874	0.461436	0.104451	0.0523091	0.108611	1.29263	0	serine/threonine kinase 17b (apoptosis-inducing) [Source:MGI Symbol;Acc:MGI:2138162]	-	-	-	-	GO:0043227//membrane-bounded organelle;GO:0044424//intracellular part;GO:0005575//cellular_component;GO:0043228//non-membrane-bounded organelle;GO:0071944//cell periphery;GO:0005737//cytoplasm;GO:0043229//intracellular organelle;GO:0043232//intracellular non-membrane-bounded organelle;GO:0005856//cytoskeleton;GO:0005623//cell;GO:0044464//cell part;GO:0005634//nucleus;GO:0005886//plasma membrane;G…	GO:0003824//catalytic activity;GO:0003674//molecular_function;GO:0016740//transferase activity;GO:0016772//transferase activity, transferring phosphorus-containing groups;GO:0016301//kinase activity	GO:0008150//biological_process;GO:0065007//biological regulation;GO:0043170//macromolecule metabolic process;GO:0044237//cellular metabolic process;GO:0019538//protein metabolic process;GO:0044700//single organism signaling;GO:0051716//cellular response to stimulus;GO:0006464//cellular protein modification process;GO:0008152//metabolic process;GO:0007165//signal transduction;GO:0016265//death;GO:…
ENSMUSG00000042807	Hecw2	0.0162925	0.321955	0.050704	0.011529	0.00437474	0.0238128	0.0113631	0.00932992	0.169719	0.031536	0.0510999	0.0841722	0.224633	0	0.0143354	0	0	0	HECT, C2 and WW domain containing E3 ubiquitin protein ligase 2 [Source:MGI Symbol;Acc:MGI:2685817]	-	-	-	-	GO:0005623//cell;GO:0043226//organelle;GO:0005737//cytoplasm;GO:0005575//cellular_component;GO:0043229//intracellular organelle;GO:0044464//cell part;GO:0005634//nucleus;GO:0043231//intracellular membrane-bounded organelle;GO:0044424//intracellular part;GO:0005622//intracellular;GO:0043227//membrane-bounded organelle	GO:0016874//ligase activity;GO:0003674//molecular_function;GO:0003824//catalytic activity	GO:0019538//protein metabolic process;GO:0009056//catabolic process;GO:0008152//metabolic process;GO:0043412//macromolecule modification;GO:0044267//cellular protein metabolic process;GO:0044238//primary metabolic process;GO:0036211//protein modification process;GO:0044237//cellular metabolic process;GO:0009987//cellular process;GO:0008150//biological_process;GO:0071704//organic substance metabol…
ENSMUSG00000025983	Ccdc150	0.00114445	0.000486235	0	0.000887231	0	0.00133726	0	0	0	0	0	0	0	0	0	0	0	0	coiled-coil domain containing 150 [Source:MGI Symbol;Acc:MGI:1925266]	-	-	-	-	GO:0005575//cellular_component	GO:0003674//molecular_function	GO:0008150//biological_process
ENSMUSG00000041303	Gtf3c3	0.120722	0.132066	0.109664	0.111061	0.0853229	0.120187	0.132785	0.12541	0.163796	0.131946	0.0310142	0.0286562	0.0472025	0.00457574	0.0999913	0.141846	0.0479215	0.0165007	general transcription factor IIIC, polypeptide 3 [Source:MGI Symbol;Acc:MGI:2138383]	-	-	-	-	GO:0031975//envelope;GO:0005623//cell;GO:0031967//organelle envelope;GO:0043228//non-membrane-bounded organelle;GO:0005622//intracellular;GO:0005634//nucleus;GO:0043234//protein complex;GO:0070013//intracellular organelle lumen;GO:0012505//endomembrane system;GO:0043229//intracellular organelle;GO:0044422//organelle part;GO:0032991//macromolecular complex;GO:0043233//organelle lumen;GO:0043232//i…	GO:0003674//molecular_function	GO:0008150//biological_process
ENSMUSG00000073678	Pgap1	0.161651	0.0197354	0.0774415	0.0529664	0.0543991	0.0650882	0.0858672	0.00698058	0.0509785	0.114456	0.0729675	0.0587446	0.107368	0.0223921	0.0169229	0	0.174251	0	post-GPI attachment to proteins 1 [Source:MGI Symbol;Acc:MGI:2443342]	Metabolism	Global and Overview;Glycan biosynthesis and metabolism	ko01100//Metabolic pathways;ko00563//Glycosylphosphatidylinositol(GPI)-anchor biosynthesis	K05294	GO:0005622//intracellular;GO:0043229//intracellular organelle;GO:0044464//cell part;GO:0012505//endomembrane system;GO:0005737//cytoplasm;GO:0005623//cell;GO:0044444//cytoplasmic part;GO:0005575//cellular_component;GO:0005783//endoplasmic reticulum;GO:0043227//membrane-bounded organelle;GO:0043231//intracellular membrane-bounded organelle;GO:0043226//organelle;GO:0044424//intracellular part	GO:0016788//hydrolase activity, acting on ester bonds;GO:0004518//nuclease activity;GO:0003824//catalytic activity;GO:0016787//hydrolase activity;GO:0003674//molecular_function	GO:0032502//developmental process;GO:0006464//cellular protein modification process;GO:0009058//biosynthetic process;GO:0044237//cellular metabolic process;GO:0036211//protein modification process;GO:0009790//embryo development;GO:0044699//single-organism process;GO:0008150//biological_process;GO:0051179//localization;GO:0043170//macromolecule metabolic process;GO:0044710//single-organism metabol…
ENSMUSG00000052331	Ankrd44	0.134749	0.0724635	0.142588	0.071272	0.0480005	0.0573151	0.060167	0.0572161	0.1734	0.0870151	0.056265	0.567151	0.507324	0	0.146182	0	0.560104	0	ankyrin repeat domain 44 [Source:MGI Symbol;Acc:MGI:3045243]	-	-	-	-	GO:0005575//cellular_component	GO:0003674//molecular_function	GO:0008150//biological_process
ENSMUSG00000101674	4930444A19Rik	0	0	0	0.00126233	0	0	0	0	0	0	0	0	0	0	0	0	0	0	-	-	-	-	-	-	-	-
ENSMUSG00000025982	Sf3b1	1.67542	2.97688	1.61328	1.91414	1.96155	1.7059	1.65906	1.60321	2.48361	1.45971	1.92062	2.01449	2.29628	0.661193	1.8284	2.0996	3.39554	0.670752	splicing factor 3b, subunit 1 [Source:MGI Symbol;Acc:MGI:1932339]	Genetic Information Processing	Transcription	ko03040//Spliceosome	K12828	GO:0005623//cell;GO:0043226//organelle;GO:0070013//intracellular organelle lumen;GO:0043229//intracellular organelle;GO:0031974//membrane-enclosed lumen;GO:0005654//nucleoplasm;GO:0044422//organelle part;GO:0044424//intracellular part;GO:0044428//nuclear part;GO:0044446//intracellular organelle part;GO:0005622//intracellular;GO:0044464//cell part;GO:0005575//cellular_component;GO:0031981//nuclear…	GO:0003676//nucleic acid binding;GO:0005488//binding;GO:0003723//RNA binding;GO:1901363//heterocyclic compound binding;GO:0097159//organic cyclic compound binding;GO:0003674//molecular_function	GO:0090304//nucleic acid metabolic process;GO:0044238//primary metabolic process;GO:0009987//cellular process;GO:1901360//organic cyclic compound metabolic process;GO:0008150//biological_process;GO:0006397//mRNA processing;GO:0044237//cellular metabolic process;GO:0006139//nucleobase-containing compound metabolic process;GO:0006807//nitrogen compound metabolic process;GO:0006396//RNA processing;G…
ENSMUSG00000025981	Coq10b	0.621729	0.883548	0.952407	0.734225	1.01691	0.808321	0.779224	0.629523	1.19598	0.762111	1.11268	0.687378	1.39824	0.242758	0.845342	1.48572	1.12745	0.280568	-	-	-	-	-	-	-	-
ENSMUSG00000025980	Hspd1	3.52395	2.22434	3.69829	4.72758	5.7822	4.09992	4.13686	3.22884	5.55224	4.5887	2.83117	2.27141	1.96857	1.19935	3.95078	3.49344	2.27757	1.5811	heat shock protein 1 (chaperonin) [Source:MGI Symbol;Acc:MGI:96242]	Human Diseases;Genetic Information Processing	Infectious diseases;Endocrine and metabolic diseases;Folding, sorting and degradation	ko05152//Tuberculosis;ko03018//RNA degradation;ko05134//Legionellosis;ko04940//Type I diabetes mellitus	K04077	GO:0071944//cell periphery;GO:0044444//cytoplasmic part;GO:0005794//Golgi apparatus;GO:0044464//cell part;GO:0044421//extracellular region part;GO:0031410//cytoplasmic vesicle;GO:0005623//cell;GO:0005622//intracellular;GO:0044424//intracellular part;GO:0005737//cytoplasm;GO:0005886//plasma membrane;GO:0005768//endosome;GO:0043226//organelle;GO:0043229//intracellular organelle;GO:0043234//protein …	GO:1901363//heterocyclic compound binding;GO:0019899//enzyme binding;GO:0097159//organic cyclic compound binding;GO:0005515//protein binding;GO:0005488//binding;GO:0003676//nucleic acid binding;GO:0003674//molecular_function;GO:0003723//RNA binding;GO:0008289//lipid binding	GO:0044763//single-organism cellular process;GO:0032502//developmental process;GO:0051716//cellular response to stimulus;GO:0044260//cellular macromolecule metabolic process;GO:0050789//regulation of biological process;GO:1901360//organic cyclic compound metabolic process;GO:0007005//mitochondrion organization;GO:0008219//cell death;GO:0071840//cellular component organization or biogenesis;GO:000…
ENSMUSG00000073676	Hspe1	8.0722	4.77072	7.82019	7.93911	11.5503	8.12053	9.64506	6.96724	8.10698	9.99275	4.73515	5.30948	3.11147	1.6098	9.4099	8.44626	4.97023	5.34735	heat shock protein 1 (chaperonin 10) [Source:MGI Symbol;Acc:MGI:104680]	-	-	-	-	GO:0043229//intracellular organelle;GO:0043231//intracellular membrane-bounded organelle;GO:0005739//mitochondrion;GO:0005737//cytoplasm;GO:0005575//cellular_component;GO:0005622//intracellular;GO:0005623//cell;GO:0044424//intracellular part;GO:0005576//extracellular region;GO:0043227//membrane-bounded organelle;GO:0043226//organelle;GO:0044444//cytoplasmic part;GO:0044464//cell part	GO:0097159//organic cyclic compound binding;GO:0003723//RNA binding;GO:0043167//ion binding;GO:0051082//unfolded protein binding;GO:0005488//binding;GO:0003676//nucleic acid binding;GO:1901363//heterocyclic compound binding;GO:0005515//protein binding;GO:0003674//molecular_function	GO:0044763//single-organism cellular process;GO:0032502//developmental process;GO:0030154//cell differentiation;GO:0006950//response to stress;GO:0008150//biological_process;GO:0048869//cellular developmental process;GO:0006457//protein folding;GO:0044699//single-organism process;GO:0044767//single-organism developmental process;GO:0050896//response to stimulus;GO:0009987//cellular process
ENSMUSG00000025979	Mob4	0.540916	1.10146	0.567578	0.738686	0.547106	0.674355	0.663531	0.675444	1.10479	0.656494	0.620923	0.796493	0.96925	0.125437	0.634512	1.09016	0.741586	1.21772	MOB family member 4, phocein [Source:MGI Symbol;Acc:MGI:104899]	-	-	-	-	GO:0005737//cytoplasm;GO:0005794//Golgi apparatus;GO:0044444//cytoplasmic part;GO:0043229//intracellular organelle;GO:0043226//organelle;GO:0043227//membrane-bounded organelle;GO:0044464//cell part;GO:0005829//cytosol;GO:0044424//intracellular part;GO:0043231//intracellular membrane-bounded organelle;GO:0005575//cellular_component;GO:0012505//endomembrane system;GO:0005622//intracellular;GO:00056…	GO:0003674//molecular_function;GO:0043167//ion binding;GO:0019899//enzyme binding;GO:0005515//protein binding;GO:0005488//binding	GO:0008150//biological_process;GO:0051234//establishment of localization;GO:0051179//localization;GO:0006810//transport
ENSMUSG00000025978	Rftn2	0.222282	0.135128	0.139796	0.167219	0.157124	0.192066	0.166921	0.121449	0.184324	0.276841	0.338306	0.423115	0.0450315	0.0059662	0.602296	0.0880578	0	0	raftlin family member 2 [Source:MGI Symbol;Acc:MGI:1921263]	-	-	-	-	GO:0016020//membrane;GO:0005575//cellular_component;GO:0044464//cell part;GO:0005737//cytoplasm;GO:0005623//cell;GO:0071944//cell periphery;GO:0005622//intracellular;GO:0005886//plasma membrane;GO:0044424//intracellular part	GO:0003674//molecular_function	GO:0051179//localization;GO:0065007//biological regulation;GO:0009987//cellular process;GO:0051234//establishment of localization;GO:0002376//immune system process;GO:0023052//signaling;GO:0016043//cellular component organization;GO:0050896//response to stimulus;GO:0051716//cellular response to stimulus;GO:0007154//cell communication;GO:0044699//single-organism process;GO:0044763//single-organism…
ENSMUSG00000097649	Gm10561	0.124773	0.0646353	0.0902667	0.091792	0.0968316	0.140649	0.121642	0.0874476	0.0468343	0.195938	0.168242	0.109526	0	0.0059662	0.263787	0.258858	0	0.0208699	-	-	-	-	-	-	-	-
ENSMUSG00000046994	Mars2	0.0302436	0.0907124	0.0277428	0.0277403	0.0261726	0.0148153	0.024173	0.0189936	0.0158181	0.0164367	0.0464609	0.0211211	0.0456333	0.0408148	0.0138655	0	0.125089	0	methionine-tRNA synthetase 2 (mitochondrial) [Source:MGI Symbol;Acc:MGI:2444136]	Genetic Information Processing;Metabolism	Metabolism of other amino acids;Translation	ko00970//Aminoacyl-tRNA biosynthesis;ko00450//Selenocompound metabolism	K01874	GO:0043227//membrane-bounded organelle;GO:0043229//intracellular organelle;GO:0005739//mitochondrion;GO:0043226//organelle;GO:0044444//cytoplasmic part;GO:0005575//cellular_component;GO:0005623//cell;GO:0044424//intracellular part;GO:0005737//cytoplasm;GO:0043231//intracellular membrane-bounded organelle;GO:0044464//cell part;GO:0005622//intracellular	GO:0016874//ligase activity;GO:0003824//catalytic activity;GO:0003674//molecular_function	GO:0006412//translation;GO:0006725//cellular aromatic compound metabolic process;GO:0044238//primary metabolic process;GO:0009059//macromolecule biosynthetic process;GO:0034660//ncRNA metabolic process;GO:1901576//organic substance biosynthetic process;GO:0043604//amide biosynthetic process;GO:0044260//cellular macromolecule metabolic process;GO:0034645//cellular macromolecule biosynthetic proces…
ENSMUSG00000025977	Boll	0	0	0	0	0	0	0	0	0.00310247	0	0	0	0	0	0	0	0	0	bol, boule-like (Drosophila) [Source:MGI Symbol;Acc:MGI:1922638]	-	-	-	-	GO:0005623//cell;GO:0044464//cell part;GO:0005622//intracellular;GO:0005575//cellular_component;GO:0005737//cytoplasm;GO:0044424//intracellular part	GO:0005488//binding;GO:0003674//molecular_function;GO:0003676//nucleic acid binding;GO:0097159//organic cyclic compound binding;GO:0003723//RNA binding;GO:1901363//heterocyclic compound binding	GO:0019538//protein metabolic process;GO:0044767//single-organism developmental process;GO:0030154//cell differentiation;GO:0044249//cellular biosynthetic process;GO:0009987//cellular process;GO:0044271//cellular nitrogen compound biosynthetic process;GO:0009058//biosynthetic process;GO:0048856//anatomical structure development;GO:0006518//peptide metabolic process;GO:0032502//developmental proce…
ENSMUSG00000038349	Plcl1	0.0956591	0.0262306	0.114288	0.0311887	0.104711	0.0524514	0.0729227	0.0221891	0.18729	0.121196	0.146059	0.0288715	0.0342216	0	0	0	0.0454814	0.0306463	phospholipase C-like 1 [Source:MGI Symbol;Acc:MGI:3036262]	Organismal Systems	Nervous system	ko04727//GABAergic synapse	K15375	GO:0044464//cell part;GO:0005623//cell;GO:0071944//cell periphery;GO:0016020//membrane;GO:0044424//intracellular part;GO:0005737//cytoplasm;GO:0005886//plasma membrane;GO:0005575//cellular_component;GO:0005622//intracellular	GO:0004871//signal transducer activity;GO:0003674//molecular_function	GO:0008150//biological_process;GO:0044699//single-organism process;GO:0044237//cellular metabolic process;GO:0044700//single organism signaling;GO:0050896//response to stimulus;GO:0019538//protein metabolic process;GO:0044260//cellular macromolecule metabolic process;GO:0009987//cellular process;GO:0043412//macromolecule modification;GO:0044710//single-organism metabolic process;GO:0007267//cell-…
ENSMUSG00000099950	9130227L01Rik	0	0	0	0	0	0	0	0	0	0	0	0.0322141	0	0	0	0	0	0	-	-	-	-	-	-	-	-
ENSMUSG00000100372	1700003I22Rik	0	0	0	0	0	0	0	0	0	0	0	0	0	0	0	0	0	0	-	-	-	-	-	-	-	-
ENSMUSG00000101332	Gm28240	0	0	0	0	0	0	0	0	0	0	0	0	0	0	0	0	0	0	-	-	-	-	-	-	-	-
ENSMUSG00000045336	Hsfy2	0	0	0	0	0	0	0	0	0	0	0	0	0	0	0	0	0	0	heat shock transcription factor, Y-linked 2 [Source:MGI Symbol;Acc:MGI:1918316]	-	-	-	-	GO:0043227//membrane-bounded organelle;GO:0044464//cell part;GO:0043229//intracellular organelle;GO:0043226//organelle;GO:0043231//intracellular membrane-bounded organelle;GO:0044424//intracellular part;GO:0005634//nucleus;GO:0005575//cellular_component;GO:0005622//intracellular;GO:0005623//cell	GO:0003676//nucleic acid binding;GO:0097159//organic cyclic compound binding;GO:0003677//DNA binding;GO:0005488//binding;GO:0003674//molecular_function;GO:1901363//heterocyclic compound binding;GO:0001071//nucleic acid binding transcription factor activity	GO:0034641//cellular nitrogen compound metabolic process;GO:0008150//biological_process;GO:0044237//cellular metabolic process;GO:0008152//metabolic process;GO:0009058//biosynthetic process;GO:0006807//nitrogen compound metabolic process;GO:0009987//cellular process
ENSMUSG00000038331	Satb2	0.0104318	0.00173968	0.00850477	0.0177954	0.00975979	0.00548477	0.00706741	0.0117219	0.00558271	0.010687	0	0.348513	0.0143986	0	0.059857	0	0	0	special AT-rich sequence binding protein 2 [Source:MGI Symbol;Acc:MGI:2679336]	-	-	-	-	GO:0005694//chromosome;GO:0043232//intracellular non-membrane-bounded organelle;GO:0005737//cytoplasm;GO:0044424//intracellular part;GO:0044422//organelle part;GO:0005654//nucleoplasm;GO:0043228//non-membrane-bounded organelle;GO:0070013//intracellular organelle lumen;GO:0032991//macromolecular complex;GO:0043227//membrane-bounded organelle;GO:0044428//nuclear part;GO:0031981//nuclear lumen;GO:00…	GO:0003676//nucleic acid binding;GO:0003677//DNA binding;GO:1901363//heterocyclic compound binding;GO:0003674//molecular_function;GO:0005488//binding;GO:0097159//organic cyclic compound binding	GO:0030154//cell differentiation;GO:0051179//localization;GO:0009058//biosynthetic process;GO:0006807//nitrogen compound metabolic process;GO:0032502//developmental process;GO:0048870//cell motility;GO:0048869//cellular developmental process;GO:0044237//cellular metabolic process;GO:0007275//multicellular organism development;GO:0006996//organelle organization;GO:0034641//cellular nitrogen compou…
ENSMUSG00000099945	1700126A01Rik	0	0	0	0	0	0	0	0	0	0	0	0	0	0	0	0	0	0	-	-	-	-	-	-	-	-
ENSMUSG00000101429	BC055402	0	0	0	0	0	0	0	0	0	0	0	0	0	0	0.0163428	0	0	0	-	-	-	-	-	-	-	-
ENSMUSG00000097519	4930558J18Rik	0	0.00244721	0	0.0231291	0.00125011	0	0	0	0.00463673	0	0	0	0	0.0375881	0	0	0	0	-	-	-	-	-	-	-	-
ENSMUSG00000038323	1700066M21Rik	0.0383308	0.0303105	0.033734	0.0596622	0.0222044	0.0333326	0.0324439	0.0223573	0.0646854	0.0175203	0.00739909	0.0828053	0	0.0228975	0.00955103	0	0.0494413	0	RIKEN cDNA 1700066M21 gene [Source:MGI Symbol;Acc:MGI:1920717]	-	-	-	-	GO:0005575//cellular_component;GO:0005576//extracellular region	GO:0003674//molecular_function	GO:0008150//biological_process
ENSMUSG00000048495	Tyw5	0.0915916	0.144703	0.101781	0.0998337	0.0707577	0.102119	0.0963638	0.05163	0.160438	0.111503	0.120565	0.121867	0.183631	0.00951453	0.113955	0.0689008	0.0150646	0.106902	tRNA-yW synthesizing protein 5 [Source:MGI Symbol;Acc:MGI:1915986]	-	-	-	-	GO:0005575//cellular_component	GO:0003723//RNA binding;GO:0003674//molecular_function;GO:0043167//ion binding;GO:0005488//binding;GO:1901363//heterocyclic compound binding;GO:0097159//organic cyclic compound binding;GO:0016491//oxidoreductase activity;GO:0003824//catalytic activity;GO:0003676//nucleic acid binding	GO:0034660//ncRNA metabolic process;GO:0034641//cellular nitrogen compound metabolic process;GO:0006725//cellular aromatic compound metabolic process;GO:0009987//cellular process;GO:1901360//organic cyclic compound metabolic process;GO:0044238//primary metabolic process;GO:0016070//RNA metabolic process;GO:0006139//nucleobase-containing compound metabolic process;GO:0006807//nitrogen compound met…
ENSMUSG00000025971	9430016H08Rik	0.262159	0.249869	0.176585	0.265399	0.186959	0.225321	0.251556	0.169712	0.287256	0.201902	0.217372	0.272807	0.322319	0.0744653	0.176686	0.159137	0.356504	0.337851	RIKEN cDNA 9430016H08 gene [Source:MGI Symbol;Acc:MGI:1915365]	-	-	-	-	GO:0005575//cellular_component;GO:0005622//intracellular;GO:0005737//cytoplasm;GO:0044464//cell part;GO:0044424//intracellular part;GO:0043229//intracellular organelle;GO:0005623//cell;GO:0044444//cytoplasmic part;GO:0005739//mitochondrion;GO:0043226//organelle;GO:0043227//membrane-bounded organelle;GO:0043231//intracellular membrane-bounded organelle	GO:0003674//molecular_function	GO:0008150//biological_process
ENSMUSG00000038305	Spats2l	0.498294	0.165233	0.28546	0.189922	0.261659	0.296432	0.270108	0.0424853	0.072724	0.431186	0.439462	0.398984	0.129941	0	0.442263	0.38359	0	0	spermatogenesis associated, serine-rich 2-like [Source:MGI Symbol;Acc:MGI:1914448]	-	-	-	-	GO:0005575//cellular_component;GO:0044464//cell part;GO:0043232//intracellular non-membrane-bounded organelle;GO:0044446//intracellular organelle part;GO:0005623//cell;GO:0031974//membrane-enclosed lumen;GO:0044428//nuclear part;GO:0043234//protein complex;GO:0005622//intracellular;GO:0043226//organelle;GO:0043231//intracellular membrane-bounded organelle;GO:0043228//non-membrane-bounded organell…	GO:0097159//organic cyclic compound binding;GO:0003676//nucleic acid binding;GO:0003723//RNA binding;GO:0005488//binding;GO:1901363//heterocyclic compound binding;GO:0003674//molecular_function	GO:0008150//biological_process
ENSMUSG00000091283	Gm17234	0	0	0	0	0	0	0	0	0	0	0	0	0	0	0	0	0	0	-	-	-	-	-	-	-	-
ENSMUSG00000054770	Kctd18	0.100054	0.111359	0.0837342	0.0699123	0.0473053	0.0609096	0.0803192	0.0545341	0.0952747	0.0799488	0.0854637	0.0867128	0.117079	0.023498	0.0811774	0.0550079	0.195312	0	potassium channel tetramerisation domain containing 18 [Source:MGI Symbol;Acc:MGI:3603813]	-	-	-	-	GO:0005575//cellular_component	GO:0003674//molecular_function	GO:0009987//cellular process;GO:0006461//protein complex assembly;GO:0008150//biological_process;GO:0071822//protein complex subunit organization;GO:0044085//cellular component biogenesis;GO:0071840//cellular component organization or biogenesis;GO:0016043//cellular component organization;GO:0070271//protein complex biogenesis;GO:0065003//macromolecular complex assembly;GO:0043933//macromolecular…
ENSMUSG00000026039	Sgol2a	0.0121593	0.26975	0.017936	0.399737	0.00428291	0.00766611	0.00579949	0.0101164	0.0799703	0.0191906	0	0.00464266	0.0306666	0.210888	0.021474	0	0.0905982	0	shugoshin-like 2a (S. pombe) [Source:MGI Symbol;Acc:MGI:1098767]	-	-	-	-	GO:0044446//intracellular organelle part;GO:0044464//cell part;GO:0005622//intracellular;GO:0043228//non-membrane-bounded organelle;GO:0005694//chromosome;GO:0044422//organelle part;GO:0005654//nucleoplasm;GO:0070013//intracellular organelle lumen;GO:0005623//cell;GO:0005634//nucleus;GO:0043233//organelle lumen;GO:0031981//nuclear lumen;GO:0044428//nuclear part;GO:0043229//intracellular organelle…	GO:0003674//molecular_function	GO:0071840//cellular component organization or biogenesis;GO:0008150//biological_process;GO:0000003//reproduction;GO:0009987//cellular process;GO:0007049//cell cycle;GO:0007059//chromosome segregation;GO:0044699//single-organism process;GO:0044763//single-organism cellular process;GO:0051276//chromosome organization;GO:0016043//cellular component organization;GO:0006996//organelle organization;GO…
ENSMUSG00000063558	Aox1	0.0175415	0.0450515	0.0475078	0.0129607	0.0336942	0.00420628	0.0221806	0.00897468	0.0283371	0.00865358	0.101728	0.00740842	0	0	0.0256616	0.128473	0	0.0475403	aldehyde oxidase 1 [Source:MGI Symbol;Acc:MGI:88035]	Environmental Information Processing;Metabolism	Global and Overview;Amino acid metabolism;Metabolism of cofactors and vitamins;Xenobiotics biodegradation and metabolism;Signal transduction	ko01100//Metabolic pathways;ko01120//Microbial metabolism in diverse environments;ko04630//Jak-STAT signaling pathway;ko00830//Retinol metabolism;ko00982//Drug metabolism - cytochrome P450;ko00280//Valine, leucine and isoleucine degradation;ko00380//Tryptophan metabolism;ko00350//Tyrosine metabolism;ko00760//Nicotinate and nicotinamide metabolism;ko00750//Vitamin B6 metabolism	K00157	GO:0005622//intracellular;GO:0043226//organelle;GO:0005737//cytoplasm;GO:0005576//extracellular region;GO:0044424//intracellular part;GO:0044464//cell part;GO:0005575//cellular_component;GO:0005623//cell	-	-
ENSMUSG00000064294	Aox3	0	0	0.0191571	0	0	0	0	0	0.0076066	0	0	0	0	0	0	0	0	0	aldehyde oxidase 3 [Source:MGI Symbol;Acc:MGI:1918974]	Environmental Information Processing;Metabolism	Amino acid metabolism;Global and Overview;Xenobiotics biodegradation and metabolism;Signal transduction;Metabolism of cofactors and vitamins	ko01100//Metabolic pathways;ko01120//Microbial metabolism in diverse environments;ko04630//Jak-STAT signaling pathway;ko00830//Retinol metabolism;ko00982//Drug metabolism - cytochrome P450;ko00280//Valine, leucine and isoleucine degradation;ko00380//Tryptophan metabolism;ko00350//Tyrosine metabolism;ko00760//Nicotinate and nicotinamide metabolism;ko00750//Vitamin B6 metabolism	K00157	GO:0044464//cell part;GO:0005575//cellular_component;GO:0005623//cell;GO:0005737//cytoplasm;GO:0005829//cytosol;GO:0044444//cytoplasmic part;GO:0044424//intracellular part;GO:0005622//intracellular	GO:0003674//molecular_function;GO:0005488//binding;GO:0003824//catalytic activity;GO:0043167//ion binding;GO:0016491//oxidoreductase activity	GO:0044710//single-organism metabolic process;GO:0009987//cellular process;GO:0044281//small molecule metabolic process;GO:0008152//metabolic process;GO:0044237//cellular metabolic process;GO:0006807//nitrogen compound metabolic process;GO:0034641//cellular nitrogen compound metabolic process;GO:0009056//catabolic process;GO:0044699//single-organism process;GO:0008150//biological_process
ENSMUSG00000038242	Aox4	0.000714298	0	0.00863981	0	0.00175459	0.00175271	0	0	0.00486411	0.00319329	0	0	0	0	0	0	0	0	aldehyde oxidase 4 [Source:MGI Symbol;Acc:MGI:1919122]	Environmental Information Processing;Metabolism	Signal transduction;Xenobiotics biodegradation and metabolism;Metabolism of cofactors and vitamins;Amino acid metabolism;Global and Overview	ko01100//Metabolic pathways;ko01120//Microbial metabolism in diverse environments;ko04630//Jak-STAT signaling pathway;ko00830//Retinol metabolism;ko00982//Drug metabolism - cytochrome P450;ko00280//Valine, leucine and isoleucine degradation;ko00380//Tryptophan metabolism;ko00350//Tyrosine metabolism;ko00760//Nicotinate and nicotinamide metabolism;ko00750//Vitamin B6 metabolism	K00157	GO:0005623//cell;GO:0005737//cytoplasm;GO:0044424//intracellular part;GO:0044464//cell part;GO:0005622//intracellular;GO:0005575//cellular_component;GO:0005829//cytosol;GO:0044444//cytoplasmic part	GO:0005488//binding;GO:0003674//molecular_function;GO:0043167//ion binding;GO:0003824//catalytic activity;GO:0016491//oxidoreductase activity	GO:0044710//single-organism metabolic process;GO:0044237//cellular metabolic process;GO:0044281//small molecule metabolic process;GO:0008150//biological_process;GO:0009056//catabolic process;GO:0044699//single-organism process;GO:0006807//nitrogen compound metabolic process;GO:0034641//cellular nitrogen compound metabolic process;GO:0009987//cellular process;GO:0008152//metabolic process
ENSMUSG00000089822	Gm15759	0	0	0	0	0	0	0	0	0	0	0	0	0	0	0	0	0	0	-	-	-	-	-	-	-	-
ENSMUSG00000079554	Aox2	0.00282037	0.00501284	0.00365974	0	0.000980061	0.00121127	0.00192224	0.00160889	0.00388413	0	0	0	0.0288391	0	0.0064154	0	0	0	aldehyde oxidase 2 [Source:MGI Symbol;Acc:MGI:3529596]	Environmental Information Processing;Metabolism	Signal transduction;Xenobiotics biodegradation and metabolism;Metabolism of cofactors and vitamins;Amino acid metabolism;Global and Overview	ko01100//Metabolic pathways;ko01120//Microbial metabolism in diverse environments;ko04630//Jak-STAT signaling pathway;ko00830//Retinol metabolism;ko00982//Drug metabolism - cytochrome P450;ko00280//Valine, leucine and isoleucine degradation;ko00380//Tryptophan metabolism;ko00350//Tyrosine metabolism;ko00760//Nicotinate and nicotinamide metabolism;ko00750//Vitamin B6 metabolism	K00157	GO:0005623//cell;GO:0005622//intracellular;GO:0005575//cellular_component;GO:0005737//cytoplasm;GO:0044444//cytoplasmic part;GO:0044424//intracellular part;GO:0005829//cytosol;GO:0044464//cell part	GO:0005488//binding;GO:0016491//oxidoreductase activity;GO:0043167//ion binding;GO:0003824//catalytic activity;GO:0003674//molecular_function	GO:0044237//cellular metabolic process;GO:0008150//biological_process;GO:0044699//single-organism process;GO:0009056//catabolic process;GO:0006807//nitrogen compound metabolic process;GO:0044710//single-organism metabolic process;GO:0044281//small molecule metabolic process;GO:0009987//cellular process;GO:0034641//cellular nitrogen compound metabolic process;GO:0008152//metabolic process
ENSMUSG00000051223	Bzw1	1.23844	1.87306	1.19748	2.02688	1.92575	2.03997	1.48868	2.24171	1.83305	1.40209	1.21935	1.00907	1.15122	0.366536	1.52674	3.40803	1.921	0.319677	basic leucine zipper and W2 domains 1 [Source:MGI Symbol;Acc:MGI:1914132]	-	-	-	-	GO:0044464//cell part;GO:0005622//intracellular;GO:0005575//cellular_component;GO:0005737//cytoplasm;GO:0044424//intracellular part;GO:0005623//cell	GO:0003676//nucleic acid binding;GO:0003674//molecular_function;GO:1901363//heterocyclic compound binding;GO:0097159//organic cyclic compound binding;GO:0003723//RNA binding;GO:0005488//binding	GO:0009987//cellular process;GO:0008152//metabolic process;GO:0006807//nitrogen compound metabolic process;GO:0034641//cellular nitrogen compound metabolic process;GO:0008150//biological_process;GO:0044237//cellular metabolic process;GO:0009058//biosynthetic process
ENSMUSG00000026034	Clk1	0.856388	1.62551	1.05005	0.764986	0.957668	0.813232	0.841107	0.895867	1.25087	0.998542	1.55924	1.50468	1.92216	0.520961	0.862344	0.907862	1.21607	0.29493	CDC-like kinase 1 [Source:MGI Symbol;Acc:MGI:107403]	Human Diseases	Infectious diseases	ko05134//Legionellosis	K08823	GO:0005622//intracellular;GO:0005737//cytoplasm;GO:0043226//organelle;GO:0005623//cell;GO:0043231//intracellular membrane-bounded organelle;GO:0044424//intracellular part;GO:0005634//nucleus;GO:0043227//membrane-bounded organelle;GO:0005575//cellular_component;GO:0043229//intracellular organelle;GO:0044464//cell part	GO:0016301//kinase activity;GO:0016740//transferase activity;GO:0016772//transferase activity, transferring phosphorus-containing groups;GO:0003824//catalytic activity;GO:0003674//molecular_function	GO:0006464//cellular protein modification process;GO:0019538//protein metabolic process;GO:0044260//cellular macromolecule metabolic process;GO:0036211//protein modification process;GO:0044238//primary metabolic process;GO:0071704//organic substance metabolic process;GO:0006807//nitrogen compound metabolic process;GO:0034641//cellular nitrogen compound metabolic process;GO:0044267//cellular prote…
ENSMUSG00000026035	Ppil3	0.312828	0.255925	0.306717	0.373822	0.289652	0.437807	0.396524	0.400361	0.420698	0.357848	0.36934	0.384232	0.159938	0.0210839	0.330905	0.459049	0.45651	0.282238	peptidylprolyl isomerase (cyclophilin)-like 3 [Source:MGI Symbol;Acc:MGI:1917475]	-	-	-	-	GO:0005575//cellular_component;GO:0005634//nucleus;GO:0043231//intracellular membrane-bounded organelle;GO:0043227//membrane-bounded organelle;GO:0005622//intracellular;GO:0043229//intracellular organelle;GO:0044464//cell part;GO:0005623//cell;GO:0044424//intracellular part;GO:0043226//organelle	GO:0003674//molecular_function;GO:0003824//catalytic activity;GO:0016853//isomerase activity	GO:0010467//gene expression;GO:0044238//primary metabolic process;GO:0006397//mRNA processing;GO:0008150//biological_process;GO:0009987//cellular process;GO:0006807//nitrogen compound metabolic process;GO:0090304//nucleic acid metabolic process;GO:0008152//metabolic process;GO:0071704//organic substance metabolic process;GO:0006725//cellular aromatic compound metabolic process;GO:0036211//protein…
ENSMUSG00000026036	Nif3l1	0.0865036	0.158143	0.115988	0.187626	0.0771537	0.1336	0.120927	0.160638	0.140949	0.209984	0.172481	0.076077	0.0833975	0.0223332	0.0887862	0.0885362	0.124206	0.0165007	Ngg1 interacting factor 3-like 1 (S. pombe) [Source:MGI Symbol;Acc:MGI:1929485]	-	-	-	-	GO:0005737//cytoplasm;GO:0043226//organelle;GO:0044424//intracellular part;GO:0005622//intracellular;GO:0043229//intracellular organelle;GO:0005739//mitochondrion;GO:0044444//cytoplasmic part;GO:0044464//cell part;GO:0005634//nucleus;GO:0005575//cellular_component;GO:0043231//intracellular membrane-bounded organelle;GO:0043227//membrane-bounded organelle;GO:0005623//cell	GO:0005515//protein binding;GO:0003674//molecular_function;GO:0005488//binding;GO:0008134//transcription factor binding	GO:0032502//developmental process;GO:0044237//cellular metabolic process;GO:0008150//biological_process;GO:0048856//anatomical structure development;GO:0009987//cellular process;GO:0034641//cellular nitrogen compound metabolic process;GO:0048869//cellular developmental process;GO:0006807//nitrogen compound metabolic process;GO:0044767//single-organism developmental process;GO:0009058//biosyntheti…
ENSMUSG00000026037	Orc2	0.0994753	0.131332	0.123535	0.27526	0.147499	0.13228	0.143672	0.125084	0.201312	0.146456	0.166682	0.121743	0.272671	0.176815	0.138334	0.189261	0.138448	0.220113	origin recognition complex, subunit 2 [Source:MGI Symbol;Acc:MGI:1328306]	Cellular Processes	Cell growth and death	ko04110//Cell cycle	K02604	GO:0044430//cytoskeletal part;GO:0031981//nuclear lumen;GO:0031974//membrane-enclosed lumen;GO:0015630//microtubule cytoskeleton;GO:0044446//intracellular organelle part;GO:0005622//intracellular;GO:0070013//intracellular organelle lumen;GO:0005815//microtubule organizing center;GO:0043233//organelle lumen;GO:0032991//macromolecular complex;GO:0005623//cell;GO:0044464//cell part;GO:0044422//organ…	GO:0097159//organic cyclic compound binding;GO:0003674//molecular_function;GO:0003676//nucleic acid binding;GO:0003677//DNA binding;GO:1901363//heterocyclic compound binding;GO:0005488//binding	GO:0008150//biological_process;GO:0006807//nitrogen compound metabolic process;GO:0006725//cellular aromatic compound metabolic process;GO:0090304//nucleic acid metabolic process;GO:0009987//cellular process;GO:0043170//macromolecule metabolic process;GO:0008152//metabolic process;GO:0044237//cellular metabolic process;GO:1901360//organic cyclic compound metabolic process;GO:0009058//biosynthetic…
ENSMUSG00000085054	Gm15834	0.00197753	0.00360539	0.00536302	0.0030519	0.00234308	0.0102282	0.00281577	0	0	0.00966835	0	0.00464266	0	0	0.00681669	0.0438158	0	0	-	-	-	-	-	-	-	-
ENSMUSG00000038174	Fam126b	0.0876172	0.125761	0.124756	0.0851655	0.0483421	0.0566055	0.081896	0.0616085	0.0943856	0.0595572	0.0363332	0.0812643	0.264606	0.00552781	0.14787	0.033715	0.111565	0.0165007	family with sequence similarity 126, member B [Source:MGI Symbol;Acc:MGI:1098784]	-	-	-	-	GO:0005737//cytoplasm;GO:0071944//cell periphery;GO:0044444//cytoplasmic part;GO:0005829//cytosol;GO:0005622//intracellular;GO:0016020//membrane;GO:0044464//cell part;GO:0005623//cell;GO:0005575//cellular_component;GO:0005886//plasma membrane;GO:0044424//intracellular part	GO:0003674//molecular_function	GO:0008150//biological_process
ENSMUSG00000026032	Ndufb3	1.14661	1.24905	1.07958	1.33634	1.14682	1.15486	1.15117	1.57018	1.42175	1.11621	1.14057	1.26591	0.767806	0.344053	1.18795	1.10136	1.80203	2.99725	NADH dehydrogenase (ubiquinone) 1 beta subcomplex 3 [Source:MGI Symbol;Acc:MGI:1913745]	Metabolism;Human Diseases	Global and Overview;Neurodegenerative diseases;Endocrine and metabolic diseases;Energy metabolism	ko01100//Metabolic pathways;ko05016//Huntington's disease;ko05010//Alzheimer's disease;ko04932//Non-alcoholic fatty liver disease (NAFLD);ko05012//Parkinson's disease;ko00190//Oxidative phosphorylation	K03959	GO:0044464//cell part;GO:0044424//intracellular part;GO:0032991//macromolecular complex;GO:0044444//cytoplasmic part;GO:0005622//intracellular;GO:0005575//cellular_component;GO:0043231//intracellular membrane-bounded organelle;GO:0043227//membrane-bounded organelle;GO:0005737//cytoplasm;GO:0043226//organelle;GO:0043234//protein complex;GO:0005623//cell;GO:0005576//extracellular region;GO:0005739/…	GO:0003674//molecular_function	GO:0008150//biological_process;GO:0008152//metabolic process;GO:0006091//generation of precursor metabolites and energy;GO:0009987//cellular process;GO:0044237//cellular metabolic process
ENSMUSG00000047528	Als2cr12	0.000189188	0	0.00571699	0.00325451	0	0.00212752	0	0	0	0	0	0	0	0	0	0	0	0	amyotrophic lateral sclerosis 2 (juvenile) chromosome region, candidate 12 (human) [Source:MGI Symbol;Acc:MGI:1918359]	-	-	-	-	GO:0043229//intracellular organelle;GO:0043226//organelle;GO:0005575//cellular_component;GO:0043228//non-membrane-bounded organelle;GO:0005856//cytoskeleton;GO:0005622//intracellular;GO:0043232//intracellular non-membrane-bounded organelle;GO:0005623//cell;GO:0005929//cilium;GO:0005737//cytoplasm;GO:0042995//cell projection;GO:0044464//cell part;GO:0044424//intracellular part	GO:0003674//molecular_function	GO:0008150//biological_process
ENSMUSG00000026031	Cflar	0.421254	0.745425	0.48966	0.350066	0.441449	0.477254	0.418396	0.316656	0.447736	0.502729	0.453228	0.497582	0.617223	0.0540212	0.486339	0.645723	1.4341	0.249876	CASP8 and FADD-like apoptosis regulator [Source:MGI Symbol;Acc:MGI:1336166]	Human Diseases;Cellular Processes;Environmental Information Processing	Signal transduction;Cell growth and death;Infectious diseases	ko04668//TNF signaling pathway;ko05142//Chagas disease (American trypanosomiasis);ko04064//NF-kappa B signaling pathway;ko04210//Apoptosis	K04724	GO:0032991//macromolecular complex;GO:0044444//cytoplasmic part;GO:0016020//membrane;GO:0044464//cell part;GO:0005886//plasma membrane;GO:0005622//intracellular;GO:0005623//cell;GO:0044424//intracellular part;GO:0071944//cell periphery;GO:0043234//protein complex;GO:0005575//cellular_component;GO:0005737//cytoplasm;GO:0005829//cytosol	GO:0008233//peptidase activity;GO:0003674//molecular_function;GO:0003824//catalytic activity;GO:0030234//enzyme regulator activity;GO:0098772//molecular function regulator;GO:0019899//enzyme binding;GO:0016787//hydrolase activity;GO:0005515//protein binding;GO:0005488//binding	GO:0007165//signal transduction;GO:0071840//cellular component organization or biogenesis;GO:0006996//organelle organization;GO:0030154//cell differentiation;GO:0007154//cell communication;GO:0044237//cellular metabolic process;GO:0016043//cellular component organization;GO:0065007//biological regulation;GO:0008219//cell death;GO:0044699//single-organism process;GO:0048646//anatomical structure f…
ENSMUSG00000026029	Casp8	0.280429	1.02949	0.225372	0.404855	0.238029	0.361714	0.236558	0.216851	0.697216	0.267561	0.30202	0.214684	0.840064	0.0376001	0.138362	0.127163	0.548628	0	caspase 8 [Source:MGI Symbol;Acc:MGI:1261423]	Human Diseases;Organismal Systems;Environmental Information Processing;Cellular Processes	Cancers;Signal transduction;Cardiovascular diseases;Neurodegenerative diseases;Endocrine and metabolic diseases;Cell growth and death;Infectious diseases;Immune system	ko05200//Pathways in cancer;ko05203//Viral carcinogenesis;ko05168//Herpes simplex infection;ko05016//Huntington's disease;ko05010//Alzheimer's disease;ko05152//Tuberculosis;ko04932//Non-alcoholic fatty liver disease (NAFLD);ko05161//Hepatitis B;ko04668//TNF signaling pathway;ko05145//Toxoplasmosis;ko05142//Chagas disease (American trypanosomiasis);ko04620//Toll-like receptor signaling pathway;ko0…	K04398	GO:0044422//organelle part;GO:0005886//plasma membrane;GO:0005739//mitochondrion;GO:0005622//intracellular;GO:0005634//nucleus;GO:0044428//nuclear part;GO:0005815//microtubule organizing center;GO:0005575//cellular_component;GO:0044464//cell part;GO:0005829//cytosol;GO:0015630//microtubule cytoskeleton;GO:0043227//membrane-bounded organelle;GO:0043228//non-membrane-bounded organelle;GO:0016020//m…	GO:0005488//binding;GO:0016787//hydrolase activity;GO:0003824//catalytic activity;GO:0004871//signal transducer activity;GO:0008233//peptidase activity;GO:0019899//enzyme binding;GO:0005515//protein binding;GO:0003674//molecular_function	GO:0030154//cell differentiation;GO:0009987//cellular process;GO:0016265//death;GO:0008150//biological_process;GO:0065003//macromolecular complex assembly;GO:0071704//organic substance metabolic process;GO:0007275//multicellular organism development;GO:0065007//biological regulation;GO:0071840//cellular component organization or biogenesis;GO:0016043//cellular component organization;GO:0050794//r…
ENSMUSG00000026028	Trak2	0.126644	0.184148	0.140833	0.212071	0.138372	0.169108	0.135578	0.19866	0.236031	0.184169	0.11948	0.231805	0.309898	0.379867	0.256557	0.0538301	0.128112	0.0818853	trafficking protein, kinesin binding 2 [Source:MGI Symbol;Acc:MGI:1918077]	Metabolism;Organismal Systems	Global and Overview;Nervous system	ko01100//Metabolic pathways;ko04727//GABAergic synapse	K15374	GO:0071944//cell periphery;GO:0016020//membrane;GO:0043227//membrane-bounded organelle;GO:0044424//intracellular part;GO:0043231//intracellular membrane-bounded organelle;GO:0005634//nucleus;GO:0043229//intracellular organelle;GO:0005575//cellular_component;GO:0043226//organelle;GO:0005886//plasma membrane;GO:0005737//cytoplasm;GO:0044464//cell part;GO:0005623//cell;GO:0005739//mitochondrion;GO:0…	GO:0019899//enzyme binding;GO:0005488//binding;GO:0005515//protein binding;GO:0003674//molecular_function	GO:0008104//protein localization;GO:0051649//establishment of localization in cell;GO:0015031//protein transport;GO:0033036//macromolecule localization;GO:0051234//establishment of localization;GO:0008152//metabolic process;GO:0045184//establishment of protein localization;GO:0044238//primary metabolic process;GO:0005975//carbohydrate metabolic process;GO:0044267//cellular protein metabolic proce…
ENSMUSG00000026027	Stradb	0.0818166	0.0793144	0.0501528	0.0592566	0.0550727	0.103471	0.0913438	0.0751707	0.128529	0.0683499	0.0201811	0.052983	0.0977006	0.379299	0.0212999	0	0	0.606383	STE20-related kinase adaptor beta [Source:MGI Symbol;Acc:MGI:2144047]	Environmental Information Processing	Signal transduction	ko04152//AMPK signaling pathway	K17532	GO:0043229//intracellular organelle;GO:0005622//intracellular;GO:0044464//cell part;GO:0043227//membrane-bounded organelle;GO:0043231//intracellular membrane-bounded organelle;GO:0005575//cellular_component;GO:0005623//cell;GO:0005634//nucleus;GO:0044424//intracellular part;GO:0005737//cytoplasm;GO:0043226//organelle	GO:0003674//molecular_function;GO:0016740//transferase activity;GO:0003824//catalytic activity;GO:0004871//signal transducer activity;GO:0016772//transferase activity, transferring phosphorus-containing groups;GO:0016301//kinase activity	GO:0044767//single-organism developmental process;GO:0071704//organic substance metabolic process;GO:0016043//cellular component organization;GO:0007165//signal transduction;GO:0044260//cellular macromolecule metabolic process;GO:0071840//cellular component organization or biogenesis;GO:0008150//biological_process;GO:0032502//developmental process;GO:0023052//signaling;GO:0048856//anatomical stru…
ENSMUSG00000099752	Gm29018	0	0	0.000741598	0	0	0	0	0	0	0	0	0	0	0	0	0	0	0	-	-	-	-	-	-	-	-
ENSMUSG00000072295	Als2cr11	0	0	0	0	0	0	0	0	0	0	0	0	0	0	0	0	0	0	amyotrophic lateral sclerosis 2 (juvenile) chromosome region, candidate 11 (human) [Source:MGI Symbol;Acc:MGI:1920713]	-	-	-	-	GO:0005575//cellular_component	GO:0003674//molecular_function	GO:0008150//biological_process
ENSMUSG00000038079	Tmem237	0.165208	0.17555	0.238781	0.413395	0.187896	0.227606	0.236991	0.297954	0.227828	0.235524	0.269363	0.294771	0.132092	0.0059662	0.115877	0.486225	0	0.0340063	transmembrane protein 237 [Source:MGI Symbol;Acc:MGI:2138365]	-	-	-	-	GO:0043226//organelle;GO:0042995//cell projection;GO:0005929//cilium;GO:0005575//cellular_component;GO:0044464//cell part;GO:0005623//cell	GO:0003674//molecular_function	GO:0065007//biological regulation;GO:0050896//response to stimulus;GO:0007267//cell-cell signaling;GO:0048646//anatomical structure formation involved in morphogenesis;GO:0032502//developmental process;GO:0071840//cellular component organization or biogenesis;GO:0048856//anatomical structure development;GO:0007154//cell communication;GO:0044699//single-organism process;GO:0048869//cellular develo…
ENSMUSG00000097573	G730003C15Rik	0.00603233	0.00573847	0.00637874	0.00132491	0.00303049	0.00704832	0.00379561	0.00880961	0.0168944	0.00688796	0.0114856	0.0205085	0	0	0.0228495	0	0	0	-	-	-	-	-	-	-	-
ENSMUSG00000079550	Mpp4	0.00180978	0.00406553	0	0.000516555	0	0	0	0	0	0	0	0	0	0	0	0	0	0	membrane protein, palmitoylated 4 (MAGUK p55 subfamily member 4) [Source:MGI Symbol;Acc:MGI:2386681]	-	-	-	-	GO:0043233//organelle lumen;GO:0043227//membrane-bounded organelle;GO:0016020//membrane;GO:0043231//intracellular membrane-bounded organelle;GO:0031981//nuclear lumen;GO:0070013//intracellular organelle lumen;GO:0044424//intracellular part;GO:0071944//cell periphery;GO:0043226//organelle;GO:0005737//cytoplasm;GO:0005575//cellular_component;GO:0044464//cell part;GO:0005634//nucleus;GO:0044428//nuc…	-	GO:0008150//biological_process
ENSMUSG00000101586	Gm29017	0	0	0	0	0	0	0	0	0	0	0	0	0	0	0	0	0	0	-	-	-	-	-	-	-	-
ENSMUSG00000026024	Als2	0.0149253	0.0429312	0.0343268	0.0274228	0.0196979	0.0187631	0.025196	0.0160208	0.0317046	0.0184355	0.0382586	0.0187137	0.0717264	0	0.0201561	0.0799998	0.112397	0.0170032	amyotrophic lateral sclerosis 2 (juvenile) [Source:MGI Symbol;Acc:MGI:1921268]	Human Diseases	Neurodegenerative diseases	ko05014//Amyotrophic lateral sclerosis (ALS)	K04575	GO:0043229//intracellular organelle;GO:0005829//cytosol;GO:0015630//microtubule cytoskeleton;GO:0012505//endomembrane system;GO:0005768//endosome;GO:0005622//intracellular;GO:0044430//cytoskeletal part;GO:0032991//macromolecular complex;GO:0044464//cell part;GO:0005815//microtubule organizing center;GO:0005737//cytoplasm;GO:0005623//cell;GO:0043234//protein complex;GO:0043226//organelle;GO:000577…	GO:0019899//enzyme binding;GO:0030234//enzyme regulator activity;GO:0005488//binding;GO:0098772//molecular function regulator;GO:0005515//protein binding;GO:0003674//molecular_function	GO:0044085//cellular component biogenesis;GO:0043933//macromolecular complex subunit organization;GO:0006461//protein complex assembly;GO:0009987//cellular process;GO:0044765//single-organism transport;GO:0019538//protein metabolic process;GO:0000902//cell morphogenesis;GO:0051641//cellular localization;GO:0032501//multicellular organismal process;GO:0044700//single organism signaling;GO:0046907/…
ENSMUSG00000026023	Cdk15	0.0375784	0.00133865	0.0277747	0.0148866	0.0331141	0.00998392	0.0700345	0.0324633	0.0161866	0.0349476	0.0218438	0.0126647	0.0412492	0	0.0361604	0	0	0	cyclin-dependent kinase 15 [Source:MGI Symbol;Acc:MGI:3583944]	-	-	-	-	GO:0005575//cellular_component	GO:0003824//catalytic activity;GO:0016740//transferase activity;GO:0016772//transferase activity, transferring phosphorus-containing groups;GO:0003674//molecular_function;GO:0016301//kinase activity;GO:0043167//ion binding;GO:0005488//binding	GO:0044237//cellular metabolic process;GO:0044267//cellular protein metabolic process;GO:0071704//organic substance metabolic process;GO:0008152//metabolic process;GO:0043412//macromolecule modification;GO:0019538//protein metabolic process;GO:0006464//cellular protein modification process;GO:0043170//macromolecule metabolic process;GO:0044260//cellular macromolecule metabolic process;GO:0044699/…
ENSMUSG00000099922	Gm29016	0	0	0	0	0	0	0	0	0	0	0	0	0	0	0	0	0	0	-	-	-	-	-	-	-	-
ENSMUSG00000041075	Fzd7	0.156547	0.0129086	0.114272	0.0688029	0.0416069	0.069864	0.0803325	0.0536498	0.0855133	0.0978672	0.163683	0.0729171	0	0	0.0667781	0.0446101	0	0	frizzled class receptor 7 [Source:MGI Symbol;Acc:MGI:108570]	Human Diseases;Cellular Processes;Organismal Systems;Environmental Information Processing	Cellular commiunity;Signal transduction;Endocrine system;Cancers;Infectious diseases	ko05200//Pathways in cancer;ko05166//HTLV-I infection;ko05205//Proteoglycans in cancer;ko04390//Hippo signaling pathway;ko04550//Signaling pathways regulating pluripotency of stem cells;ko04310//Wnt signaling pathway;ko04916//Melanogenesis;ko05217//Basal cell carcinoma	K02432	GO:0005575//cellular_component;GO:0044464//cell part;GO:0071944//cell periphery;GO:0016020//membrane;GO:0005623//cell;GO:0005886//plasma membrane	GO:0003674//molecular_function;GO:0004871//signal transducer activity	GO:1902578//single-organism localization;GO:0051179//localization;GO:0034641//cellular nitrogen compound metabolic process;GO:0009058//biosynthetic process;GO:0008283//cell proliferation;GO:0000902//cell morphogenesis;GO:0006950//response to stress;GO:0065007//biological regulation;GO:0051649//establishment of localization in cell;GO:0048646//anatomical structure formation involved in morphogenes…
ENSMUSG00000097819	Gm26813	0	0	0	0	0	0	0	0	0	0	0	0	0	0	0	0	0	0	-	-	-	-	-	-	-	-
ENSMUSG00000047361	Gm973	0.00805976	0	0.00613983	0	0.00207167	0	0.00179923	0.000623436	0	0.0214886	0.0828572	0	0	0	0.11787	0.0273515	0	0	predicted gene 973 [Source:MGI Symbol;Acc:MGI:2685819]	-	-	-	-	GO:0005575//cellular_component	GO:0003674//molecular_function	GO:0008150//biological_process
ENSMUSG00000099811	Gm28411	0	0	0	0	0	0.00110859	0	0	0	0	0	0	0	0	0	0	0	0	-	-	-	-	-	-	-	-
ENSMUSG00000101409	1700122D07Rik	0	0	0	0	0	0	0	0	0	0	0	0	0	0	0	0	0	0	-	-	-	-	-	-	-	-
ENSMUSG00000026021	Sumo1	1.75632	2.62082	2.06112	2.226	1.97672	1.9508	2.2053	1.81868	2.32713	1.72525	2.01313	2.17166	2.98061	0.60109	1.90555	1.89812	1.5481	1.85717	small ubiquitin-like modifier 1 [Source:MGI Symbol;Acc:MGI:1197010]	Genetic Information Processing	Translation	ko03013//RNA transport	K12160	GO:0043232//intracellular non-membrane-bounded organelle;GO:0016020//membrane;GO:0005654//nucleoplasm;GO:0005634//nucleus;GO:0043229//intracellular organelle;GO:0032991//macromolecular complex;GO:0044424//intracellular part;GO:0043233//organelle lumen;GO:0031981//nuclear lumen;GO:0043228//non-membrane-bounded organelle;GO:0005635//nuclear envelope;GO:0044464//cell part;GO:0071944//cell periphery;…	GO:0008134//transcription factor binding;GO:0097159//organic cyclic compound binding;GO:1901363//heterocyclic compound binding;GO:0003674//molecular_function;GO:0003723//RNA binding;GO:0019899//enzyme binding;GO:0005515//protein binding;GO:0005488//binding;GO:0003676//nucleic acid binding	GO:0065003//macromolecular complex assembly;GO:0044238//primary metabolic process;GO:0044763//single-organism cellular process;GO:0044267//cellular protein metabolic process;GO:0044699//single-organism process;GO:0043412//macromolecule modification;GO:0006461//protein complex assembly;GO:0032502//developmental process;GO:0071840//cellular component organization or biogenesis;GO:0009058//biosynthe…
ENSMUSG00000026020	Nop58	0.838125	1.01911	1.17784	1.5456	1.11019	1.16647	0.895287	0.714626	1.2153	0.861101	1.24116	1.72775	0.811722	0.460297	1.65294	0.670376	0.733038	0.144265	NOP58 ribonucleoprotein [Source:MGI Symbol;Acc:MGI:1933184]	Genetic Information Processing	Translation	ko03008//Ribosome biogenesis in eukaryotes	K14565	GO:0070013//intracellular organelle lumen;GO:0031974//membrane-enclosed lumen;GO:0044424//intracellular part;GO:0043233//organelle lumen;GO:0005654//nucleoplasm;GO:0044422//organelle part;GO:0043226//organelle;GO:0043228//non-membrane-bounded organelle;GO:0005737//cytoplasm;GO:0005730//nucleolus;GO:0043227//membrane-bounded organelle;GO:0044446//intracellular organelle part;GO:0043231//intracellu…	GO:0005515//protein binding;GO:0003676//nucleic acid binding;GO:0097159//organic cyclic compound binding;GO:0005488//binding;GO:0008134//transcription factor binding;GO:0019899//enzyme binding;GO:1901363//heterocyclic compound binding;GO:0003723//RNA binding;GO:0003674//molecular_function	GO:0008104//protein localization;GO:0046907//intracellular transport;GO:0016482//cytoplasmic transport;GO:0006810//transport;GO:0042254//ribosome biogenesis;GO:0051179//localization;GO:0044085//cellular component biogenesis;GO:0006913//nucleocytoplasmic transport;GO:0071840//cellular component organization or biogenesis;GO:0009987//cellular process;GO:0008152//metabolic process;GO:0044699//single…
ENSMUSG00000067336	Bmpr2	1.20808	1.13475	0.608946	0.555101	0.637533	0.624041	0.758605	0.497937	0.530311	0.703115	0.317216	0.498231	1.36202	0.0613799	0.384681	0.317925	0.297748	0.118193	bone morphogenetic protein receptor, type II (serine/threonine kinase) [Source:MGI Symbol;Acc:MGI:1095407]	Environmental Information Processing;Cellular Processes;Human Diseases	Signaling molecules and interaction;Signal transduction;Cancers;Cellular commiunity	ko04060//Cytokine-cytokine receptor interaction;ko04390//Hippo signaling pathway;ko05206//MicroRNAs in cancer;ko04550//Signaling pathways regulating pluripotency of stem cells;ko04350//TGF-beta signaling pathway	K04671	GO:0005575//cellular_component;GO:0044421//extracellular region part;GO:0005886//plasma membrane;GO:0043228//non-membrane-bounded organelle;GO:0005576//extracellular region;GO:0044424//intracellular part;GO:0005615//extracellular space;GO:0043232//intracellular non-membrane-bounded organelle;GO:0005856//cytoskeleton;GO:0005737//cytoplasm;GO:0071944//cell periphery;GO:0005622//intracellular;GO:004…	GO:0043167//ion binding;GO:0016740//transferase activity;GO:0004871//signal transducer activity;GO:0003824//catalytic activity;GO:0005488//binding;GO:0016301//kinase activity;GO:0016772//transferase activity, transferring phosphorus-containing groups;GO:0003674//molecular_function	GO:0044267//cellular protein metabolic process;GO:0051716//cellular response to stimulus;GO:0032502//developmental process;GO:0036211//protein modification process;GO:0000902//cell morphogenesis;GO:0044707//single-multicellular organism process;GO:0051674//localization of cell;GO:0044238//primary metabolic process;GO:0007165//signal transduction;GO:0040011//locomotion;GO:0043412//macromolecule mo…
ENSMUSG00000041040	Fam117b	0.140209	0.228907	0.0902118	0.0747503	0.0969388	0.119645	0.126556	0.093406	0.121492	0.125359	0.131661	0.131836	0.603094	0.060393	0.0801194	0.0867775	0.406086	0	family with sequence similarity 117, member B [Source:MGI Symbol;Acc:MGI:1920000]	-	-	-	-	GO:0005575//cellular_component	GO:0003674//molecular_function	GO:0008150//biological_process
ENSMUSG00000026018	Ica1l	0.00418376	0.0117002	0.00300445	0.000761707	0.00203221	0.00179815	0.003192	0	0.0057438	0.00288804	0	0	0	0.00475727	0	0	0	0	islet cell autoantigen 1-like [Source:MGI Symbol;Acc:MGI:1917625]	-	-	-	-	GO:0005575//cellular_component	GO:0003674//molecular_function	GO:0008150//biological_process
ENSMUSG00000026019	Wdr12	0.128915	0.218879	0.164238	0.308235	0.177704	0.256531	0.183437	0.218036	0.106255	0.211261	0.213299	0.217404	0.13853	0.11012	0.232333	0.23326	0.0384269	0.461913	WD repeat domain 12 [Source:MGI Symbol;Acc:MGI:1927241]	-	-	-	-	GO:0044428//nuclear part;GO:0044424//intracellular part;GO:0043231//intracellular membrane-bounded organelle;GO:0044446//intracellular organelle part;GO:0043228//non-membrane-bounded organelle;GO:0043233//organelle lumen;GO:0043232//intracellular non-membrane-bounded organelle;GO:0044422//organelle part;GO:0005730//nucleolus;GO:0043227//membrane-bounded organelle;GO:0044464//cell part;GO:0005654/…	GO:0003674//molecular_function	GO:0022613//ribonucleoprotein complex biogenesis;GO:0008152//metabolic process;GO:0044763//single-organism cellular process;GO:0008150//biological_process;GO:0007154//cell communication;GO:0009987//cellular process;GO:0006807//nitrogen compound metabolic process;GO:0007165//signal transduction;GO:0044700//single organism signaling;GO:0071840//cellular component organization or biogenesis;GO:00508…
ENSMUSG00000026017	Carf	0.0540667	0.0338642	0.0664578	0.0294473	0.034401	0.0462126	0.0442089	0.0290654	0.0276845	0.0512853	0.0225652	0.0871762	0	0.00475727	0.0312518	0.0621507	0	0	calcium response factor [Source:MGI Symbol;Acc:MGI:2182269]	-	-	-	-	GO:0043232//intracellular non-membrane-bounded organelle;GO:0005623//cell;GO:0044428//nuclear part;GO:0043228//non-membrane-bounded organelle;GO:0043227//membrane-bounded organelle;GO:0044464//cell part;GO:0044422//organelle part;GO:0043233//organelle lumen;GO:0031981//nuclear lumen;GO:0043229//intracellular organelle;GO:0005622//intracellular;GO:0043226//organelle;GO:0005654//nucleoplasm;GO:0005…	GO:0097159//organic cyclic compound binding;GO:0003676//nucleic acid binding;GO:0003674//molecular_function;GO:0003677//DNA binding;GO:1901363//heterocyclic compound binding;GO:0005488//binding;GO:0001071//nucleic acid binding transcription factor activity	GO:0008152//metabolic process;GO:0034641//cellular nitrogen compound metabolic process;GO:0006807//nitrogen compound metabolic process;GO:0008150//biological_process;GO:0009987//cellular process;GO:0009058//biosynthetic process;GO:0044237//cellular metabolic process
ENSMUSG00000073664	Nbeal1	0.470202	0.68508	0.551502	0.381125	0.395852	0.475745	0.498395	0.380815	0.867458	0.476423	0.736928	0.701847	1.55186	0.00933301	0.434282	0.334611	0.196792	0.090304	-	-	-	-	-	-	-	-
ENSMUSG00000049439	Cyp20a1	0.465362	0.555124	0.652851	0.723698	0.485135	0.742187	0.513719	0.65899	0.79506	0.535545	0.698901	0.859032	0.543857	0.0737057	0.730806	0.583548	0.258256	0.0282994	cytochrome P450, family 20, subfamily a, polypeptide 1 [Source:MGI Symbol;Acc:MGI:1925201]	-	-	-	-	GO:0005575//cellular_component	GO:0016491//oxidoreductase activity;GO:0003824//catalytic activity;GO:0003674//molecular_function;GO:0043167//ion binding;GO:0005488//binding	GO:0008150//biological_process
ENSMUSG00000026782	Abi2	0.144062	0.221093	0.159329	0.139235	0.103426	0.162273	0.180654	0.174827	0.274623	0.177762	0.168156	0.281136	0.00991851	0	0.13397	0.0290999	0.0431919	0.0361036	abl-interactor 2 [Source:MGI Symbol;Acc:MGI:106913]	Cellular Processes	Cell motility	ko04810//Regulation of actin cytoskeleton	K05751	GO:0005622//intracellular;GO:0043228//non-membrane-bounded organelle;GO:0032991//macromolecular complex;GO:0005623//cell;GO:0043232//intracellular non-membrane-bounded organelle;GO:0044444//cytoplasmic part;GO:0005737//cytoplasm;GO:0044424//intracellular part;GO:0043229//intracellular organelle;GO:0043234//protein complex;GO:0044464//cell part;GO:0005575//cellular_component;GO:0043226//organelle;…	GO:0019899//enzyme binding;GO:0003674//molecular_function;GO:0005515//protein binding;GO:0005488//binding	GO:0044763//single-organism cellular process;GO:0051674//localization of cell;GO:0019538//protein metabolic process;GO:0065007//biological regulation;GO:0048856//anatomical structure development;GO:0016043//cellular component organization;GO:0008152//metabolic process;GO:0008150//biological_process;GO:0044085//cellular component biogenesis;GO:0044699//single-organism process;GO:0044767//single-or…
ENSMUSG00000026014	Raph1	0.24925	0.747385	0.329808	0.516785	0.504488	0.604545	0.34886	0.930427	0.72046	0.498795	0.305938	0.841651	0.715442	0	2.60919	1.67506	0.719789	0.0665712	Ras association (RalGDS/AF-6) and pleckstrin homology domains 1 [Source:MGI Symbol;Acc:MGI:1924550]	-	-	-	-	GO:0005623//cell;GO:0005575//cellular_component	GO:0003674//molecular_function	GO:0007154//cell communication;GO:0044700//single organism signaling;GO:0048856//anatomical structure development;GO:0050789//regulation of biological process;GO:0044763//single-organism cellular process;GO:0050794//regulation of cellular process;GO:0051716//cellular response to stimulus;GO:0023052//signaling;GO:0032502//developmental process;GO:0007165//signal transduction;GO:0008150//biological…
ENSMUSG00000026012	Cd28	0	0.000825786	0	0.000469577	0	0	0	0.00130267	0	0.00411353	0.012799	0.00534181	0.0326797	0	0.00708457	0	0.0909628	0	CD28 antigen [Source:MGI Symbol;Acc:MGI:88327]	Organismal Systems;Environmental Information Processing;Human Diseases	Immune system;Infectious diseases;Signaling molecules and interaction;Endocrine and metabolic diseases;Cardiovascular diseases;Immune diseases	ko04514//Cell adhesion molecules (CAMs);ko05322//Systemic lupus erythematosus;ko05162//Measles;ko04660//T cell receptor signaling pathway;ko05323//Rheumatoid arthritis;ko05416//Viral myocarditis;ko05320//Autoimmune thyroid disease;ko04940//Type I diabetes mellitus;ko05330//Allograft rejection;ko05332//Graft-versus-host disease;ko04672//Intestinal immune network for IgA production	K06470	GO:0005575//cellular_component;GO:0043234//protein complex;GO:0016020//membrane;GO:0032991//macromolecular complex;GO:0005886//plasma membrane;GO:0071944//cell periphery;GO:0044464//cell part;GO:0005623//cell	GO:0019899//enzyme binding;GO:0060090//binding, bridging;GO:0003674//molecular_function;GO:0005515//protein binding;GO:0005488//binding;GO:0030674//protein binding, bridging	GO:0034641//cellular nitrogen compound metabolic process;GO:0044763//single-organism cellular process;GO:0090304//nucleic acid metabolic process;GO:0002376//immune system process;GO:0000278//mitotic cell cycle;GO:0006725//cellular aromatic compound metabolic process;GO:0006807//nitrogen compound metabolic process;GO:0016265//death;GO:0008219//cell death;GO:0006950//response to stress;GO:0046483//…
ENSMUSG00000086795	Gm11579	0	0	0	0	0	0	0	0	0	0	0	0	0	0	0	0	0	0	-	-	-	-	-	-	-	-
ENSMUSG00000085965	2310016D23Rik	0	0	0	0	0	0	0	0	0	0	0	0	0	0	0.0177946	0	0	0	-	-	-	-	-	-	-	-
ENSMUSG00000026011	Ctla4	0	0	0	0	0	0	0	0	0	0	0	0	0	0	0	0	0	0	cytotoxic T-lymphocyte-associated protein 4 [Source:MGI Symbol;Acc:MGI:88556]	Human Diseases;Organismal Systems;Environmental Information Processing	Immune system;Signaling molecules and interaction;Immune diseases	ko04514//Cell adhesion molecules (CAMs);ko04660//T cell receptor signaling pathway;ko05323//Rheumatoid arthritis;ko05320//Autoimmune thyroid disease	K06538	GO:0005623//cell;GO:0044424//intracellular part;GO:0031988//membrane-bounded vesicle;GO:0043231//intracellular membrane-bounded organelle;GO:0005575//cellular_component;GO:0071944//cell periphery;GO:0016023//cytoplasmic, membrane-bounded vesicle;GO:0043226//organelle;GO:0016020//membrane;GO:0005794//Golgi apparatus;GO:0031410//cytoplasmic vesicle;GO:0005622//intracellular;GO:0043227//membrane-bou…	GO:0003674//molecular_function	GO:0007165//signal transduction;GO:0044699//single-organism process;GO:0065007//biological regulation;GO:0006950//response to stress;GO:0044763//single-organism cellular process;GO:0022610//biological adhesion;GO:0050896//response to stimulus;GO:0007154//cell communication;GO:0032502//developmental process;GO:0008219//cell death;GO:0002376//immune system process;GO:0009987//cellular process;GO:00…
ENSMUSG00000026009	Icos	0.000818802	0.00128063	0	0	0	0	0	0	0	0	0	0	0	0	0	0.0189265	0	0	inducible T cell co-stimulator [Source:MGI Symbol;Acc:MGI:1858745]	Environmental Information Processing;Organismal Systems;Human Diseases	Immune system;Signaling molecules and interaction;Immune diseases	ko04514//Cell adhesion molecules (CAMs);ko04660//T cell receptor signaling pathway;ko04672//Intestinal immune network for IgA production;ko05340//Primary immunodeficiency	K06713	GO:0016020//membrane;GO:0005886//plasma membrane;GO:0005623//cell;GO:0071944//cell periphery;GO:0044464//cell part;GO:0005575//cellular_component	GO:0003674//molecular_function	GO:0032502//developmental process;GO:0007155//cell adhesion;GO:0008150//biological_process;GO:0048856//anatomical structure development;GO:0002376//immune system process;GO:0022610//biological adhesion
ENSMUSG00000100893	Gm28083	0	0	0	0	0	0	0	0	0	0	0	0	0	0	0	0	0	0	-	-	-	-	-	-	-	-
ENSMUSG00000085248	Gm11587	0	0	0	0	0	0	0	0	0	0	0	0	0	0	0	0	0	0	-	-	-	-	-	-	-	-
ENSMUSG00000085447	9530026F06Rik	0	0	0	0	0	0	0	0	0	0	0	0	0	0	0	0	0	0	-	-	-	-	-	-	-	-
ENSMUSG00000086408	Gm11588	0	0	0	0	0	0	0	0	0	0	0	0	0	0	0	0	0	0	-	-	-	-	-	-	-	-
ENSMUSG00000100965	Gm28449	0	0	0	0	0	0	0	0	0	0	0	0	0	0	0	0	0	0	-	-	-	-	-	-	-	-
ENSMUSG00000086009	4930587A21Rik	0	0	0	0	0	0	0	0	0	0	0	0	0	0	0	0	0	0	-	-	-	-	-	-	-	-
ENSMUSG00000052062	Pard3b	0.0818705	0.098768	0.238444	0.0952578	0.0686012	0.0556872	0.10948	0.128871	0.0974046	0.0880434	0.254374	0.308231	0.158522	0	0.0645087	0.0223564	0.0233623	0.0170032	par-3 family cell polarity regulator beta [Source:MGI Symbol;Acc:MGI:1919301]	-	-	-	-	GO:0005623//cell;GO:0005575//cellular_component	GO:0003674//molecular_function	GO:0051301//cell division;GO:0008150//biological_process;GO:0007049//cell cycle;GO:0044763//single-organism cellular process;GO:0044699//single-organism process;GO:0009987//cellular process
ENSMUSG00000085842	Pard3bos1	0.00148704	0	0	0	0	0.00161574	0	0	0	0	0	0	0	0	0	0	0	0	-	-	-	-	-	-	-	-
ENSMUSG00000085019	Pard3bos2	0	0	0	0	0	0	0	0	0	0	0	0	0	0	0	0	0	0	-	-	-	-	-	-	-	-
ENSMUSG00000085400	Pard3bos3	0.000892977	0	0	0	0	0	0	0	0.00361699	0	0	0	0	0	0	0	0	0	-	-	-	-	-	-	-	-
ENSMUSG00000100750	Gm29084	0	0	0	0	0	0	0	0	0	0	0	0	0	0	0	0	0	0	-	-	-	-	-	-	-	-
ENSMUSG00000025969	Nrp2	0.333937	1.88566	0.289592	0.425908	0.417831	0.396707	0.394486	0.445239	0.787205	0.35475	0.500051	1.55443	0.742196	0.0166897	0.375046	0.528453	0.954555	0.0305371	neuropilin 2 [Source:MGI Symbol;Acc:MGI:1100492]	-	-	-	-	GO:0016020//membrane;GO:0044464//cell part;GO:0005575//cellular_component;GO:0005886//plasma membrane;GO:0071944//cell periphery;GO:0005623//cell	GO:0016740//transferase activity;GO:0004871//signal transducer activity;GO:0005488//binding;GO:0043167//ion binding;GO:0003824//catalytic activity;GO:0016772//transferase activity, transferring phosphorus-containing groups;GO:0003674//molecular_function;GO:0016301//kinase activity	GO:0009987//cellular process;GO:0051179//localization;GO:0071840//cellular component organization or biogenesis;GO:0009790//embryo development;GO:0048870//cell motility;GO:0008150//biological_process;GO:0032502//developmental process;GO:0044763//single-organism cellular process;GO:0048869//cellular developmental process;GO:0051716//cellular response to stimulus;GO:0044707//single-multicellular or…
ENSMUSG00000100811	Gm29083	0	0.0039412	0	0	0	0	0	0	0	0	0	0	0	0	0	0	0	0	-	-	-	-	-	-	-	-
ENSMUSG00000100426	Gm4208	0.000659383	0	0.00137521	0.00336095	0	0	0.00210559	0	0	0	0	0	0	0	0	0	0	0	-	-	-	-	-	-	-	-
ENSMUSG00000040865	Ino80d	0.201532	0.330067	0.177823	0.170112	0.178834	0.18484	0.189447	0.192138	0.229152	0.206592	0.249959	0.302196	0.512246	0.127876	0.18249	0.217432	0.190683	0.0305371	-	-	-	-	-	-	-	-
ENSMUSG00000084799	Ino80dos	0.00279645	0.0068728	0.00689389	0.00905992	0.00078059	0.0145893	0.00717294	0.00527447	0.00356351	0.00414188	0.0131668	0.0113872	0.0200128	0.0121454	0.00955103	0.0290999	0	0	-	-	-	-	-	-	-	-
ENSMUSG00000101599	Gm20342	0.022178	0.0534264	0.0214119	0.0228354	0.021531	0.0236715	0.0253824	0.0196045	0.0193545	0.0249245	0.0714877	0.0777238	0.0590808	0.0575167	0.0340986	0.024209	0.0215959	0.106902	-	-	-	-	-	-	-	-
ENSMUSG00000025968	Ndufs1	0.308437	0.409908	0.331005	0.430307	0.300678	0.422164	0.321519	0.480485	0.463866	0.276517	0.420141	0.366233	0.142577	0.244932	0.257418	0.420081	0.364334	1.2515	NADH dehydrogenase (ubiquinone) Fe-S protein 1 [Source:MGI Symbol;Acc:MGI:2443241]	Human Diseases;Metabolism	Global and Overview;Endocrine and metabolic diseases;Neurodegenerative diseases;Energy metabolism	ko01100//Metabolic pathways;ko05016//Huntington's disease;ko05010//Alzheimer's disease;ko04932//Non-alcoholic fatty liver disease (NAFLD);ko05012//Parkinson's disease;ko00190//Oxidative phosphorylation	K03934	GO:0005737//cytoplasm;GO:0044464//cell part;GO:0044444//cytoplasmic part;GO:0005622//intracellular;GO:0043231//intracellular membrane-bounded organelle;GO:0005739//mitochondrion;GO:0043229//intracellular organelle;GO:0043226//organelle;GO:0005623//cell;GO:0043234//protein complex;GO:0005575//cellular_component;GO:0043227//membrane-bounded organelle;GO:0032991//macromolecular complex;GO:0044424//i…	GO:0005488//binding;GO:0003824//catalytic activity;GO:0003674//molecular_function;GO:0043167//ion binding;GO:0016491//oxidoreductase activity	GO:0044763//single-organism cellular process;GO:0016043//cellular component organization;GO:0071840//cellular component organization or biogenesis;GO:0008152//metabolic process;GO:0006091//generation of precursor metabolites and energy;GO:0044699//single-organism process;GO:0009987//cellular process;GO:0044237//cellular metabolic process;GO:0008150//biological_process;GO:0034641//cellular nitroge…
ENSMUSG00000025967	Eef1b2	12.0498	8.63187	7.34341	9.85784	11.4171	9.51949	9.68928	8.1537	6.70417	10.4026	4.73514	5.24151	3.90267	2.43152	11.3113	4.92534	3.94856	5.17023	eukaryotic translation elongation factor 1 beta 2 [Source:MGI Symbol;Acc:MGI:1929520]	-	-	-	-	GO:0012505//endomembrane system;GO:0043234//protein complex;GO:0005783//endoplasmic reticulum;GO:0043231//intracellular membrane-bounded organelle;GO:0005575//cellular_component;GO:0005623//cell;GO:0005737//cytoplasm;GO:0044464//cell part;GO:0032991//macromolecular complex;GO:0044444//cytoplasmic part;GO:0043227//membrane-bounded organelle;GO:0043226//organelle;GO:0044424//intracellular part;GO:0…	GO:0003674//molecular_function;GO:0005488//binding;GO:0003723//RNA binding;GO:1901363//heterocyclic compound binding;GO:0097159//organic cyclic compound binding;GO:0008135//translation factor activity, RNA binding;GO:0003676//nucleic acid binding	GO:0044238//primary metabolic process;GO:0006412//translation;GO:1901566//organonitrogen compound biosynthetic process;GO:0043170//macromolecule metabolic process;GO:0044271//cellular nitrogen compound biosynthetic process;GO:0044260//cellular macromolecule metabolic process;GO:0043603//cellular amide metabolic process;GO:0071704//organic substance metabolic process;GO:0006518//peptide metabolic …
ENSMUSG00000046856	Gpr1	0.00160438	0.0574273	0.0776562	0.00973896	0	0.00199642	0	0.115794	0	0	0	0	0.0442251	0	0	0	0	0	G protein-coupled receptor 1 [Source:MGI Symbol;Acc:MGI:2385324]	-	-	-	-	GO:0005886//plasma membrane;GO:0005575//cellular_component;GO:0005623//cell;GO:0044464//cell part;GO:0016020//membrane;GO:0071944//cell periphery	GO:0003674//molecular_function;GO:0004871//signal transducer activity	GO:0007165//signal transduction;GO:0044763//single-organism cellular process;GO:0051716//cellular response to stimulus;GO:0044700//single organism signaling;GO:0050896//response to stimulus;GO:0050789//regulation of biological process;GO:0023052//signaling;GO:0050794//regulation of cellular process;GO:0007154//cell communication;GO:0065007//biological regulation;GO:0044699//single-organism proces…
ENSMUSG00000087561	Gm11608	0	0	0	0	0	0	0	0	0	0	0	0	0	0	0	0	0	0	-	-	-	-	-	-	-	-
ENSMUSG00000027520	Zdbf2	0.00329179	0.00753669	0	0.0134079	0.00940165	0.000822749	0	0.00631022	0	0.00993327	0.0296548	0	0	0	0	0	0	0.0170032	zinc finger, DBF-type containing 2 [Source:MGI Symbol;Acc:MGI:1921134]	-	-	-	-	GO:0005575//cellular_component	GO:0003674//molecular_function	GO:0008150//biological_process
ENSMUSG00000025964	Adam23	0.110453	0.00930603	0.0690357	0.067448	0.160444	0.0687334	0.213001	0.0435656	0.0523822	0.190511	0.199656	0.0975266	0	0.0290258	0.0235078	0.0439128	0	0	a disintegrin and metallopeptidase domain 23 [Source:MGI Symbol;Acc:MGI:1345162]	-	-	-	-	GO:0005576//extracellular region;GO:0044464//cell part;GO:0016020//membrane;GO:0005886//plasma membrane;GO:0005575//cellular_component;GO:0071944//cell periphery;GO:0005623//cell	GO:0016787//hydrolase activity;GO:0003824//catalytic activity;GO:0008233//peptidase activity;GO:0043167//ion binding;GO:0005488//binding;GO:0003674//molecular_function	GO:0007155//cell adhesion;GO:0022610//biological adhesion;GO:0008150//biological_process
ENSMUSG00000069085	Dytn	0	0	0	0	0	0	0	0	0	0	0	0	0	0	0	0	0	0	dystrotelin [Source:MGI Symbol;Acc:MGI:2685061]	-	-	-	-	GO:0044464//cell part;GO:0005623//cell;GO:0071944//cell periphery;GO:0016020//membrane;GO:0005575//cellular_component;GO:0005886//plasma membrane	GO:0043167//ion binding;GO:0003674//molecular_function;GO:0005488//binding	GO:0008150//biological_process
ENSMUSG00000025963	Mdh1b	0	0	0	0	0	0	0	0	0	0	0	0	0	0	0	0	0	0	malate dehydrogenase 1B, NAD (soluble) [Source:MGI Symbol;Acc:MGI:1923918]	-	-	-	-	GO:0005575//cellular_component	GO:0016491//oxidoreductase activity;GO:0003824//catalytic activity;GO:0003674//molecular_function	GO:0044699//single-organism process;GO:0044237//cellular metabolic process;GO:0008152//metabolic process;GO:0009987//cellular process;GO:0044710//single-organism metabolic process;GO:0044281//small molecule metabolic process;GO:0008150//biological_process;GO:0006091//generation of precursor metabolites and energy;GO:0044238//primary metabolic process;GO:0005975//carbohydrate metabolic process;GO:…
ENSMUSG00000025962	Fastkd2	0.0975915	0.0895127	0.0789929	0.106375	0.0897324	0.100265	0.0607857	0.12693	0.0599952	0.0943943	0.0879681	0.0875151	0.064912	0.0931318	0.10478	0.0189265	0	0.11741	FAST kinase domains 2 [Source:MGI Symbol;Acc:MGI:1922869]	-	-	-	-	GO:0005737//cytoplasm;GO:0043226//organelle;GO:0005622//intracellular;GO:0044424//intracellular part;GO:0043229//intracellular organelle;GO:0005575//cellular_component;GO:0043231//intracellular membrane-bounded organelle;GO:0005739//mitochondrion;GO:0044464//cell part;GO:0043227//membrane-bounded organelle;GO:0044444//cytoplasmic part;GO:0005623//cell	GO:0097159//organic cyclic compound binding;GO:0005488//binding;GO:0003824//catalytic activity;GO:0016301//kinase activity;GO:0003674//molecular_function;GO:0019843//rRNA binding;GO:0016740//transferase activity;GO:0016772//transferase activity, transferring phosphorus-containing groups;GO:1901363//heterocyclic compound binding;GO:0003723//RNA binding;GO:0003676//nucleic acid binding	GO:0022613//ribonucleoprotein complex biogenesis;GO:0071704//organic substance metabolic process;GO:0071826//ribonucleoprotein complex subunit organization;GO:0044085//cellular component biogenesis;GO:0043170//macromolecule metabolic process;GO:0008152//metabolic process;GO:0006464//cellular protein modification process;GO:0016043//cellular component organization;GO:0022607//cellular component as…
ENSMUSG00000025961	4933402D24Rik	0.00200215	0	0.000921504	0	0.00187594	0	0	0	0.00129916	0.00878719	0	0	0	0	0	0	0	0	RIKEN cDNA 4933402D24 gene [Source:MGI Symbol;Acc:MGI:1921676]	-	-	-	-	GO:0005575//cellular_component	GO:0003674//molecular_function	GO:0008150//biological_process
ENSMUSG00000044689	Gm13749	0	0	0	0	0	0	0	0	0	0	0	0	0	0	0	0	0	0	-	-	-	-	-	-	-	-
ENSMUSG00000025959	Klf7	0.732176	1.52454	0.785789	0.436446	0.675066	0.56625	0.426685	0.436002	0.720986	0.762096	0.87021	1.11976	2.71817	0.0643065	0.703752	0.656012	0.606076	0.0152338	Kruppel-like factor 7 (ubiquitous) [Source:MGI Symbol;Acc:MGI:1935151]	-	-	-	-	GO:0043227//membrane-bounded organelle;GO:0005623//cell;GO:0005634//nucleus;GO:0044424//intracellular part;GO:0005622//intracellular;GO:0043226//organelle;GO:0044464//cell part;GO:0043231//intracellular membrane-bounded organelle;GO:0005575//cellular_component;GO:0043229//intracellular organelle	GO:0003674//molecular_function;GO:0001071//nucleic acid binding transcription factor activity;GO:0043167//ion binding;GO:0005488//binding;GO:0003676//nucleic acid binding;GO:1901363//heterocyclic compound binding;GO:0097159//organic cyclic compound binding;GO:0003677//DNA binding	GO:0044237//cellular metabolic process;GO:0008152//metabolic process;GO:0009653//anatomical structure morphogenesis;GO:0048856//anatomical structure development;GO:0030154//cell differentiation;GO:0032989//cellular component morphogenesis;GO:0000902//cell morphogenesis;GO:0009058//biosynthetic process;GO:0044767//single-organism developmental process;GO:0034641//cellular nitrogen compound metabol…
ENSMUSG00000097272	Gm26649	0.00183973	0.000391438	0.00639425	0.00320002	0.000920736	0	0	0.00179745	0	0	0	0	0	0	0	0	0	0	-	-	-	-	-	-	-	-
ENSMUSG00000086836	Gm13748	0	0	0	0	0	0	0	0	0	0	0	0	0	0	0	0	0	0	-	-	-	-	-	-	-	-
ENSMUSG00000101895	Gm28981	0	0.000749156	0	0	0	0	0	0	0	0	0	0	0	0	0	0	0	0	-	-	-	-	-	-	-	-
ENSMUSG00000025958	Creb1	0.219754	0.387439	0.254726	0.23616	0.26934	0.215236	0.221335	0.1995	0.274725	0.228353	0.19345	0.282608	0.434296	0.0437003	0.168312	0.280539	0.214065	0	cAMP responsive element binding protein 1 [Source:MGI Symbol;Acc:MGI:88494]	Human Diseases;Organismal Systems;Environmental Information Processing	Environmental adaptation;Endocrine system;Infectious diseases;Development;Immune system;Excretory system;Circulatory system;Nervous system;Neurodegenerative diseases;Endocrine and metabolic diseases;Cancers;Signal transduction;Aging;Substance dependence	ko04151//PI3K-Akt signaling pathway;ko05166//HTLV-I infection;ko05203//Viral carcinogenesis;ko04024//cAMP signaling pathway;ko05034//Alcoholism;ko05016//Huntington's disease;ko04022//cGMP - PKG signaling pathway;ko05152//Tuberculosis;ko04261//Adrenergic signaling in cardiomyocytes;ko05161//Hepatitis B;ko04728//Dopaminergic synapse;ko04152//AMPK signaling pathway;ko04380//Osteoclast differentiatio…	K05870	GO:0005634//nucleus;GO:0043231//intracellular membrane-bounded organelle;GO:0031981//nuclear lumen;GO:0005737//cytoplasm;GO:0005622//intracellular;GO:0043227//membrane-bounded organelle;GO:0005739//mitochondrion;GO:0044464//cell part;GO:0044444//cytoplasmic part;GO:0043229//intracellular organelle;GO:0031974//membrane-enclosed lumen;GO:0044422//organelle part;GO:0044446//intracellular organelle p…	GO:0001071//nucleic acid binding transcription factor activity;GO:0003674//molecular_function;GO:0005515//protein binding;GO:0000988//transcription factor activity, protein binding;GO:0008134//transcription factor binding;GO:0019899//enzyme binding;GO:1901363//heterocyclic compound binding;GO:0003677//DNA binding;GO:0003676//nucleic acid binding;GO:0097159//organic cyclic compound binding;GO:0005…	GO:0044710//single-organism metabolic process;GO:0030154//cell differentiation;GO:0044238//primary metabolic process;GO:0048869//cellular developmental process;GO:0050896//response to stimulus;GO:0016265//death;GO:0032989//cellular component morphogenesis;GO:0023052//signaling;GO:0044700//single organism signaling;GO:0050789//regulation of biological process;GO:0040007//growth;GO:0070271//protein…
ENSMUSG00000025956	Mettl21a	0.321127	0.0842433	0.225634	0.300859	0.230031	0.29913	0.305375	0.340831	0.194035	0.347928	0.248582	0.266798	0	0.0059662	0.272582	0.297913	0.196182	0.15301	methyltransferase like 21A [Source:MGI Symbol;Acc:MGI:1914349]	-	-	-	-	GO:0005737//cytoplasm;GO:0005623//cell;GO:0044424//intracellular part;GO:0005622//intracellular;GO:0005575//cellular_component;GO:0044464//cell part	GO:0005488//binding;GO:0016740//transferase activity;GO:0003824//catalytic activity;GO:0016741//transferase activity, transferring one-carbon groups;GO:0005515//protein binding;GO:0019899//enzyme binding;GO:0003674//molecular_function;GO:0008168//methyltransferase activity	GO:0044238//primary metabolic process;GO:0019538//protein metabolic process;GO:0044237//cellular metabolic process;GO:0006464//cellular protein modification process;GO:0043412//macromolecule modification;GO:0008152//metabolic process;GO:0071704//organic substance metabolic process;GO:0036211//protein modification process;GO:0043170//macromolecule metabolic process;GO:0044260//cellular macromolecu…
ENSMUSG00000101832	Gm28982	0	0	0	0	0	0	0	0	0	0	0	0	0	0	0	0	0	0	-	-	-	-	-	-	-	-
ENSMUSG00000100437	Gm29152	0	0	0	0	0	0.00138383	0	0	0	0	0	0	0	0	0	0	0	0	-	-	-	-	-	-	-	-
ENSMUSG00000070871	Ccnyl1	0.0545265	0.259541	0.108685	0.124927	0.129924	0.132948	0.0843048	0.0859905	0.0562854	0.0833424	0.0960147	0.112762	0.146581	0	0.0326102	0.0582069	0.0749569	0.0462642	cyclin Y-like 1 [Source:MGI Symbol;Acc:MGI:2138614]	-	-	-	-	GO:0044464//cell part;GO:0005575//cellular_component;GO:0071944//cell periphery;GO:0005886//plasma membrane;GO:0005623//cell;GO:0016020//membrane	GO:0019899//enzyme binding;GO:0005488//binding;GO:0005515//protein binding;GO:0003674//molecular_function	GO:0007049//cell cycle;GO:0044267//cellular protein metabolic process;GO:0019538//protein metabolic process;GO:0006928//movement of cell or subcellular component;GO:0044763//single-organism cellular process;GO:0051674//localization of cell;GO:0036211//protein modification process;GO:0044260//cellular macromolecule metabolic process;GO:0044237//cellular metabolic process;GO:0006464//cellular prote…
ENSMUSG00000045005	Fzd5	0.122251	0.0713086	0.0900776	0.0553519	0.0743495	0.0366372	0.0601391	0.0670549	0.0632899	0.0815406	0.0539498	0.298078	0.129572	0	0.0354528	0.131763	0.06672	0	frizzled class receptor 5 [Source:MGI Symbol;Acc:MGI:108571]	Cellular Processes;Environmental Information Processing;Organismal Systems;Human Diseases	Cellular commiunity;Infectious diseases;Signal transduction;Endocrine system;Cancers	ko05200//Pathways in cancer;ko05166//HTLV-I infection;ko05205//Proteoglycans in cancer;ko04390//Hippo signaling pathway;ko04550//Signaling pathways regulating pluripotency of stem cells;ko04310//Wnt signaling pathway;ko04916//Melanogenesis;ko05217//Basal cell carcinoma	K02375	GO:0005886//plasma membrane;GO:0043226//organelle;GO:0016020//membrane;GO:0005737//cytoplasm;GO:0044424//intracellular part;GO:0071944//cell periphery;GO:0043229//intracellular organelle;GO:0012505//endomembrane system;GO:0005768//endosome;GO:0043231//intracellular membrane-bounded organelle;GO:0005773//vacuole;GO:0044444//cytoplasmic part;GO:0043227//membrane-bounded organelle;GO:0005622//intrac…	GO:0019899//enzyme binding;GO:0005488//binding;GO:0004871//signal transducer activity;GO:0003674//molecular_function;GO:0005515//protein binding	GO:0048646//anatomical structure formation involved in morphogenesis;GO:0007155//cell adhesion;GO:0008152//metabolic process;GO:0045184//establishment of protein localization;GO:0006886//intracellular protein transport;GO:0006464//cellular protein modification process;GO:0032501//multicellular organismal process;GO:0006950//response to stress;GO:0007154//cell communication;GO:0022607//cellular co…
ENSMUSG00000051344	Plekhm3	0.0656706	0.0553307	0.0603604	0.0326322	0.0658174	0.0480343	0.0712567	0.0363543	0.0423054	0.0260975	0.0679218	0.197675	0.0145266	0	0.0635109	0.0593918	0.0942843	0.0361036	pleckstrin homology domain containing, family M, member 3 [Source:MGI Symbol;Acc:MGI:2443627]	-	-	-	-	GO:0005575//cellular_component	GO:0005488//binding;GO:0043167//ion binding;GO:0003674//molecular_function	GO:0008150//biological_process
ENSMUSG00000025955	Akr1cl	0	0.00236409	0	0	0	0	0.00204115	0	0	0	0	0	0	0	0	0	0	0	aldo-keto reductase family 1, member C-like [Source:MGI Symbol;Acc:MGI:1918111]	-	-	-	-	GO:0005575//cellular_component	GO:0003674//molecular_function;GO:0003824//catalytic activity;GO:0016491//oxidoreductase activity	GO:0008150//biological_process
ENSMUSG00000070870	Cryge	0	0	0	0	0	0	0	0	0	0	0	0	0	0	0	0	0	0	crystallin, gamma E [Source:MGI Symbol;Acc:MGI:88525]	-	-	-	-	-	GO:0005198//structural molecule activity;GO:0003674//molecular_function	GO:0008150//biological_process;GO:0048856//anatomical structure development;GO:0032502//developmental process
ENSMUSG00000067299	Crygd	0.000367103	0	0.00671769	0	0	0	0	0	0	0	0	0	0	0	0	0	0	0	crystallin, gamma D [Source:MGI Symbol;Acc:MGI:88524]	-	-	-	-	GO:0043231//intracellular membrane-bounded organelle;GO:0005622//intracellular;GO:0005634//nucleus;GO:0005575//cellular_component;GO:0005737//cytoplasm;GO:0044424//intracellular part;GO:0043229//intracellular organelle;GO:0005623//cell;GO:0043226//organelle;GO:0044464//cell part;GO:0043227//membrane-bounded organelle	GO:0003674//molecular_function;GO:0005198//structural molecule activity	GO:0003008//system process;GO:0048869//cellular developmental process;GO:0044763//single-organism cellular process;GO:0006950//response to stress;GO:0009987//cellular process;GO:0032502//developmental process;GO:0032501//multicellular organismal process;GO:0050896//response to stimulus;GO:0044767//single-organism developmental process;GO:0050877//neurological system process;GO:0030154//cell diffe…
ENSMUSG00000025952	Crygc	0	0	0	0	0	0	0	0	0	0	0	0	0	0	0	0	0	0	crystallin, gamma C [Source:MGI Symbol;Acc:MGI:88523]	-	-	-	-	GO:0005737//cytoplasm;GO:0044424//intracellular part;GO:0005622//intracellular;GO:0005575//cellular_component;GO:0044464//cell part;GO:0043229//intracellular organelle;GO:0043227//membrane-bounded organelle;GO:0005634//nucleus;GO:0005623//cell;GO:0043231//intracellular membrane-bounded organelle;GO:0043226//organelle	GO:0003674//molecular_function;GO:0005198//structural molecule activity	GO:0048856//anatomical structure development;GO:0008150//biological_process;GO:0032502//developmental process;GO:0050877//neurological system process;GO:0003008//system process;GO:0032501//multicellular organismal process
ENSMUSG00000073658	Crygb	0	0	0	0	0	0	0	0	0	0	0	0	0	0	0	0	0	0	crystallin, gamma B [Source:MGI Symbol;Acc:MGI:88522]	-	-	-	-	GO:0005623//cell;GO:0005737//cytoplasm;GO:0005622//intracellular;GO:0005575//cellular_component;GO:0044424//intracellular part;GO:0043227//membrane-bounded organelle;GO:0043231//intracellular membrane-bounded organelle;GO:0043229//intracellular organelle;GO:0043226//organelle;GO:0005634//nucleus;GO:0044464//cell part	GO:0005198//structural molecule activity;GO:0003674//molecular_function	GO:0016043//cellular component organization;GO:0048856//anatomical structure development;GO:0000902//cell morphogenesis;GO:0032502//developmental process;GO:0009653//anatomical structure morphogenesis;GO:0044699//single-organism process;GO:0008150//biological_process;GO:0048869//cellular developmental process;GO:0044763//single-organism cellular process;GO:0030154//cell differentiation;GO:0044767…
ENSMUSG00000044429	Cryga	0	0	0	0	0	0	0	0	0	0	0	0	0	0	0	0	0	0	crystallin, gamma A [Source:MGI Symbol;Acc:MGI:88521]	-	-	-	-	-	GO:0003674//molecular_function;GO:0005198//structural molecule activity	GO:0048856//anatomical structure development;GO:0008150//biological_process;GO:0032502//developmental process
ENSMUSG00000100846	Gm28845	0	0	0	0	0	0	0	0	0	0	0	0	0	0	0	0	0	0	-	-	-	-	-	-	-	-
ENSMUSG00000044816	D630023F18Rik	0	0	0.00407723	0	0	0	0	0	0	0	0	0	0	0	0	0	0	0	RIKEN cDNA D630023F18 gene [Source:MGI Symbol;Acc:MGI:2138198]	-	-	-	-	GO:0005575//cellular_component	GO:0003674//molecular_function	GO:0008150//biological_process
ENSMUSG00000025950	Idh1	0.462121	0.372924	0.762747	0.326532	0.274237	0.47451	0.498786	0.384441	0.697481	0.453828	0.553232	0.5887	0.298749	0.0660842	0.513518	0.164034	1.07433	0.274585	isocitrate dehydrogenase 1 (NADP+), soluble [Source:MGI Symbol;Acc:MGI:96413]	Cellular Processes;Metabolism	Global and Overview;Carbohydrate metabolism;Metabolism of other amino acids;Transport and catabolism	ko01100//Metabolic pathways;ko01110//Biosynthesis of secondary metabolites;ko01130//Biosynthesis of antibiotics;ko01120//Microbial metabolism in diverse environments;ko01200//Carbon metabolism;ko04146//Peroxisome;ko01230//Biosynthesis of amino acids;ko00480//Glutathione metabolism;ko00020//Citrate cycle (TCA cycle);ko01210//2-Oxocarboxylic acid metabolism	K00031	GO:0044424//intracellular part;GO:0044464//cell part;GO:0044444//cytoplasmic part;GO:0043229//intracellular organelle;GO:0005622//intracellular;GO:0005623//cell;GO:0005739//mitochondrion;GO:0042579//microbody;GO:0005575//cellular_component;GO:0005829//cytosol;GO:0005777//peroxisome;GO:0043231//intracellular membrane-bounded organelle;GO:0043227//membrane-bounded organelle;GO:0043226//organelle;GO…	GO:0003824//catalytic activity;GO:0016491//oxidoreductase activity;GO:0003674//molecular_function;GO:0043167//ion binding;GO:0005488//binding	GO:0071704//organic substance metabolic process;GO:0008152//metabolic process;GO:0006091//generation of precursor metabolites and energy;GO:0006629//lipid metabolic process;GO:0044238//primary metabolic process;GO:0044237//cellular metabolic process;GO:0009056//catabolic process;GO:0048856//anatomical structure development;GO:0009058//biosynthetic process;GO:0009987//cellular process;GO:0006807//…
ENSMUSG00000025949	Pikfyve	0.116269	0.188948	0.118557	0.0941241	0.103744	0.111549	0.0798216	0.13859	0.0923273	0.123694	0.10829	0.178427	0.0819268	0.0214784	0.152523	0.0578477	0	0	phosphoinositide kinase, FYVE finger containing [Source:MGI Symbol;Acc:MGI:1335106]	Environmental Information Processing;Cellular Processes;Metabolism	Cell motility;Carbohydrate metabolism;Signal transduction;Transport and catabolism	ko04810//Regulation of actin cytoskeleton;ko04145//Phagosome;ko04070//Phosphatidylinositol signaling system;ko00562//Inositol phosphate metabolism	K00921	GO:0044464//cell part;GO:0031988//membrane-bounded vesicle;GO:0005623//cell;GO:0044424//intracellular part;GO:0005737//cytoplasm;GO:0012505//endomembrane system;GO:0016023//cytoplasmic, membrane-bounded vesicle;GO:0043227//membrane-bounded organelle;GO:0044444//cytoplasmic part;GO:0043229//intracellular organelle;GO:0005794//Golgi apparatus;GO:0031410//cytoplasmic vesicle;GO:0005768//endosome;GO:…	GO:0005488//binding;GO:0003674//molecular_function;GO:0016772//transferase activity, transferring phosphorus-containing groups;GO:0016740//transferase activity;GO:0003824//catalytic activity;GO:0043167//ion binding;GO:0016301//kinase activity	GO:0007154//cell communication;GO:0051179//localization;GO:0050794//regulation of cellular process;GO:0050896//response to stimulus;GO:0016043//cellular component organization;GO:0006810//transport;GO:0051716//cellular response to stimulus;GO:1902578//single-organism localization;GO:0044085//cellular component biogenesis;GO:0023052//signaling;GO:0044700//single organism signaling;GO:0071704//orga…
ENSMUSG00000025946	Pth2r	0	0.000456611	0	0	0	0	0	0.00134851	0	0	0	0	0	0	0	0	0	0	parathyroid hormone 2 receptor [Source:MGI Symbol;Acc:MGI:2180917]	Environmental Information Processing	Signaling molecules and interaction	ko04080//Neuroactive ligand-receptor interaction	K04586	GO:0005623//cell;GO:0016020//membrane;GO:0005575//cellular_component;GO:0005886//plasma membrane;GO:0044464//cell part;GO:0071944//cell periphery	GO:0004871//signal transducer activity;GO:0003674//molecular_function	GO:0044699//single-organism process;GO:0050794//regulation of cellular process;GO:0009987//cellular process;GO:0007165//signal transduction;GO:0051716//cellular response to stimulus;GO:0023052//signaling;GO:0007154//cell communication;GO:0050789//regulation of biological process;GO:0008150//biological_process;GO:0044763//single-organism cellular process;GO:0050896//response to stimulus;GO:0065007…
ENSMUSG00000025945	Crygf	0	0	0	0	0	0	0	0	0	0	0	0	0	0	0	0	0	0	crystallin, gamma F [Source:MGI Symbol;Acc:MGI:88526]	-	-	-	-	-	GO:0003674//molecular_function;GO:0005198//structural molecule activity	GO:0048856//anatomical structure development;GO:0008150//biological_process;GO:0032502//developmental process
ENSMUSG00000015222	Map2	0.00370366	0.00912704	0.00591928	0.0132697	0.00346244	0.00712725	0	0.011006	0.213462	0	0.0241281	0	0	0	0	0	0	0	microtubule-associated protein 2 [Source:MGI Symbol;Acc:MGI:97175]	-	-	-	-	GO:0005575//cellular_component;GO:0043226//organelle;GO:0031974//membrane-enclosed lumen;GO:0043234//protein complex;GO:0043229//intracellular organelle;GO:0043227//membrane-bounded organelle;GO:0005856//cytoskeleton;GO:0031981//nuclear lumen;GO:0032991//macromolecular complex;GO:0005730//nucleolus;GO:0005622//intracellular;GO:0044446//intracellular organelle part;GO:0043233//organelle lumen;GO:0…	GO:0005488//binding;GO:0005515//protein binding;GO:0008092//cytoskeletal protein binding;GO:0003674//molecular_function	GO:0044699//single-organism process;GO:0044767//single-organism developmental process;GO:0009987//cellular process;GO:0008150//biological_process;GO:0048869//cellular developmental process;GO:0000902//cell morphogenesis;GO:0032502//developmental process;GO:0071840//cellular component organization or biogenesis;GO:0030154//cell differentiation;GO:0009653//anatomical structure morphogenesis;GO:0044…
ENSMUSG00000073656	Gm10558	0.000571782	0	0	0	0	0	0	0	0	0	0	0	0	0	0	0	0	0	-	-	-	-	-	-	-	-
ENSMUSG00000055567	Unc80	0	0.000944414	0	0	0	0	0.011391	0	0	0	0	0	0.0800512	0	0.0227946	0	0	0	-	-	-	-	-	-	-	-
ENSMUSG00000026005	Rpe	0.109854	0.175684	0.0876499	0.105461	0.106521	0.111889	0.140989	0.158501	0.105319	0.098266	0.00507372	0.127586	0.127185	0.0323525	0.120002	0.0198678	0.255318	0	ribulose-5-phosphate-3-epimerase [Source:MGI Symbol;Acc:MGI:1913896]	Metabolism	Carbohydrate metabolism;Global and Overview	ko01100//Metabolic pathways;ko01110//Biosynthesis of secondary metabolites;ko01130//Biosynthesis of antibiotics;ko01120//Microbial metabolism in diverse environments;ko01200//Carbon metabolism;ko01230//Biosynthesis of amino acids;ko00040//Pentose and glucuronate interconversions;ko00030//Pentose phosphate pathway	K01783	GO:0005622//intracellular;GO:0044424//intracellular part;GO:0005575//cellular_component;GO:0005829//cytosol;GO:0005623//cell;GO:0005576//extracellular region;GO:0043226//organelle;GO:0005737//cytoplasm;GO:0044464//cell part;GO:0044444//cytoplasmic part	GO:0016853//isomerase activity;GO:0003674//molecular_function;GO:0005488//binding;GO:0043167//ion binding;GO:0003824//catalytic activity	GO:0008152//metabolic process;GO:0044281//small molecule metabolic process;GO:0005975//carbohydrate metabolic process;GO:0044238//primary metabolic process;GO:0006807//nitrogen compound metabolic process;GO:0009987//cellular process;GO:0009056//catabolic process;GO:0044710//single-organism metabolic process;GO:0051186//cofactor metabolic process;GO:0034641//cellular nitrogen compound metabolic pr…
ENSMUSG00000026004	Kansl1l	0.121057	0.179728	0.167746	0.14658	0.180802	0.143543	0.164447	0.149955	0.155274	0.165546	0.21396	0.296834	0.274699	0.0673634	0.152645	0.274401	0.20858	0.0170032	KAT8 regulatory NSL complex subunit 1-like [Source:MGI Symbol;Acc:MGI:1915941]	-	-	-	-	GO:0044424//intracellular part;GO:0043229//intracellular organelle;GO:0043227//membrane-bounded organelle;GO:0044422//organelle part;GO:0043234//protein complex;GO:0070013//intracellular organelle lumen;GO:0005575//cellular_component;GO:0043233//organelle lumen;GO:0032991//macromolecular complex;GO:0031974//membrane-enclosed lumen;GO:0005623//cell;GO:0044446//intracellular organelle part;GO:00444…	GO:0003674//molecular_function	GO:0008150//biological_process
ENSMUSG00000026003	Acadl	0.645981	0.907423	0.515563	0.981499	0.683684	0.617868	0.729497	0.839897	0.840077	0.534222	0.46891	0.3074	0.77963	0.359775	0.160223	0.510094	0.337568	2.6201	acyl-Coenzyme A dehydrogenase, long-chain [Source:MGI Symbol;Acc:MGI:87866]	Metabolism;Organismal Systems	Endocrine system;Lipid metabolism;Global and Overview	ko01100//Metabolic pathways;ko03320//PPAR signaling pathway;ko01212//Fatty acid metabolism;ko00071//Fatty acid degradation	K00255	GO:0044464//cell part;GO:0043231//intracellular membrane-bounded organelle;GO:0005575//cellular_component;GO:0005623//cell;GO:0005737//cytoplasm;GO:0043227//membrane-bounded organelle;GO:0005622//intracellular;GO:0043226//organelle;GO:0005739//mitochondrion;GO:0044424//intracellular part;GO:0043229//intracellular organelle;GO:0044444//cytoplasmic part	GO:0003674//molecular_function;GO:0016491//oxidoreductase activity;GO:0003824//catalytic activity	GO:0065003//macromolecular complex assembly;GO:0009056//catabolic process;GO:0016043//cellular component organization;GO:0006461//protein complex assembly;GO:0044238//primary metabolic process;GO:0070271//protein complex biogenesis;GO:0044281//small molecule metabolic process;GO:0044710//single-organism metabolic process;GO:0044085//cellular component biogenesis;GO:0006629//lipid metabolic proces…
ENSMUSG00000061816	Myl1	0.028683	0.0413937	0.111324	0.0723163	0.0306971	0.0300257	0.0208591	0.0275579	0.39058	0.0420891	0.0771748	0.0971173	0.220308	0	0.0932494	0.033715	0	219.403	myosin, light polypeptide 1 [Source:MGI Symbol;Acc:MGI:97269]	-	-	-	-	GO:0043234//protein complex;GO:0005622//intracellular;GO:0005575//cellular_component;GO:0043226//organelle;GO:0043229//intracellular organelle;GO:0043232//intracellular non-membrane-bounded organelle;GO:0044424//intracellular part;GO:0005623//cell;GO:0032991//macromolecular complex;GO:0005737//cytoplasm;GO:0005856//cytoskeleton;GO:0043228//non-membrane-bounded organelle;GO:0044464//cell part	GO:0003674//molecular_function;GO:0005488//binding;GO:0043167//ion binding	GO:0003008//system process;GO:0008150//biological_process;GO:0032501//multicellular organismal process;GO:0003013//circulatory system process
ENSMUSG00000026000	Lancl1	0.1401	0.0823572	0.178365	0.190343	0.139509	0.118679	0.152614	0.181063	0.163448	0.108892	0.138891	0.161189	0.0713148	0.00933301	0.140087	0.031607	0.131982	0.193154	LanC (bacterial lantibiotic synthetase component C)-like 1 [Source:MGI Symbol;Acc:MGI:1336997]	-	-	-	-	GO:0005623//cell;GO:0043226//organelle;GO:0005576//extracellular region;GO:0071944//cell periphery;GO:0005575//cellular_component;GO:0005622//intracellular;GO:0044424//intracellular part;GO:0044464//cell part;GO:0016020//membrane;GO:0005886//plasma membrane;GO:0005737//cytoplasm	GO:0043167//ion binding;GO:0005488//binding;GO:0003674//molecular_function	GO:0044700//single organism signaling;GO:0051716//cellular response to stimulus;GO:0050794//regulation of cellular process;GO:0007154//cell communication;GO:0044699//single-organism process;GO:0065007//biological regulation;GO:0050789//regulation of biological process;GO:0023052//signaling;GO:0008150//biological_process;GO:0050896//response to stimulus;GO:0044763//single-organism cellular process…
ENSMUSG00000025991	Cps1	0	0	0	0	0	0	0	0	0	0	0	0	0	0	0	0	0	0	carbamoyl-phosphate synthetase 1 [Source:MGI Symbol;Acc:MGI:891996]	Metabolism	Global and Overview;Energy metabolism;Amino acid metabolism	ko01100//Metabolic pathways;ko01120//Microbial metabolism in diverse environments;ko01200//Carbon metabolism;ko01230//Biosynthesis of amino acids;ko00250//Alanine, aspartate and glutamate metabolism;ko00220//Arginine biosynthesis;ko00910//Nitrogen metabolism	K01948	GO:0043234//protein complex;GO:0005622//intracellular;GO:0044446//intracellular organelle part;GO:0005623//cell;GO:0005730//nucleolus;GO:0032991//macromolecular complex;GO:0044428//nuclear part;GO:0043227//membrane-bounded organelle;GO:0005575//cellular_component;GO:0043228//non-membrane-bounded organelle;GO:0043233//organelle lumen;GO:0005634//nucleus;GO:0005739//mitochondrion;GO:0031974//membra…	GO:0008233//peptidase activity;GO:0003824//catalytic activity;GO:0016787//hydrolase activity;GO:0016874//ligase activity;GO:0043167//ion binding;GO:0005488//binding;GO:0003674//molecular_function;GO:0016810//hydrolase activity, acting on carbon-nitrogen (but not peptide) bonds;GO:0008289//lipid binding	GO:0008150//biological_process;GO:0006520//cellular amino acid metabolic process;GO:0003008//system process;GO:0071704//organic substance metabolic process;GO:0044281//small molecule metabolic process;GO:0009058//biosynthetic process;GO:0009056//catabolic process;GO:0032501//multicellular organismal process;GO:0048869//cellular developmental process;GO:0009987//cellular process;GO:0006950//respon…
ENSMUSG00000086204	Gm15668	0	0	0	0	0	0	0	0	0	0	0	0	0	0	0	0	0	0	-	-	-	-	-	-	-	-
ENSMUSG00000085075	Gm15669	0	0	0	0	0	0	0	0	0	0	0	0	0	0	0	0	0	0	-	-	-	-	-	-	-	-
ENSMUSG00000087329	Gm15671	0	0	0	0	0	0	0	0	0	0	0	0	0	0	0	0	0	0	-	-	-	-	-	-	-	-
ENSMUSG00000062209	Erbb4	0	0	0	0	0	0	0	0	0	0	0	0	0	0	0	0	0	0	erb-b2 receptor tyrosine kinase 4 [Source:MGI Symbol;Acc:MGI:104771]	Human Diseases;Cellular Processes;Environmental Information Processing	Transport and catabolism;Signal transduction;Cancers	ko04144//Endocytosis;ko05205//Proteoglycans in cancer;ko04020//Calcium signaling pathway;ko04012//ErbB signaling pathway	K05085	GO:0044444//cytoplasmic part;GO:0005623//cell;GO:0043227//membrane-bounded organelle;GO:0071944//cell periphery;GO:0043231//intracellular membrane-bounded organelle;GO:0043229//intracellular organelle;GO:0005737//cytoplasm;GO:0043234//protein complex;GO:0005575//cellular_component;GO:0005739//mitochondrion;GO:0032991//macromolecular complex;GO:0005886//plasma membrane;GO:0005622//intracellular;GO…	GO:0003677//DNA binding;GO:0016772//transferase activity, transferring phosphorus-containing groups;GO:1901363//heterocyclic compound binding;GO:0016740//transferase activity;GO:0003676//nucleic acid binding;GO:0097159//organic cyclic compound binding;GO:0016301//kinase activity;GO:0005488//binding;GO:0004871//signal transducer activity;GO:0003824//catalytic activity;GO:0003674//molecular_function	GO:0044765//single-organism transport;GO:0044763//single-organism cellular process;GO:0071840//cellular component organization or biogenesis;GO:0008152//metabolic process;GO:0071702//organic substance transport;GO:0008104//protein localization;GO:0065007//biological regulation;GO:0050794//regulation of cellular process;GO:0007005//mitochondrion organization;GO:0009058//biosynthetic process;GO:000…
ENSMUSG00000099804	Gm28497	0	0.00157239	0	0	0	0	0	0	0	0	0	0	0	0	0	0	0	0	-	-	-	-	-	-	-	-
ENSMUSG00000100354	Gm29113	0	0	0.00198628	0	0	0	0	0	0	0	0	0	0	0	0	0	0	0	-	-	-	-	-	-	-	-
ENSMUSG00000101156	Gm29114	0	0	0	0	0	0	0	0	0	0	0	0	0	0	0	0	0	0	-	-	-	-	-	-	-	-
ENSMUSG00000025997	Ikzf2	0.0589395	0.0280473	0.0463636	0.00813065	0.00867857	0.0265573	0.0210415	0.0107033	0.038969	0.0305654	0.0466816	0.168201	0	0	0.0140188	0.024209	0	0.151412	IKAROS family zinc finger 2 [Source:MGI Symbol;Acc:MGI:1342541]	-	-	-	-	GO:0043231//intracellular membrane-bounded organelle;GO:0005634//nucleus;GO:0043229//intracellular organelle;GO:0005575//cellular_component;GO:0044464//cell part;GO:0043226//organelle;GO:0043227//membrane-bounded organelle;GO:0044424//intracellular part;GO:0005623//cell;GO:0005622//intracellular	GO:0097159//organic cyclic compound binding;GO:0003676//nucleic acid binding;GO:0005488//binding;GO:1901363//heterocyclic compound binding;GO:0001071//nucleic acid binding transcription factor activity;GO:0003677//DNA binding;GO:0003674//molecular_function;GO:0043167//ion binding	GO:0008152//metabolic process;GO:0008150//biological_process;GO:0009987//cellular process;GO:0044237//cellular metabolic process;GO:0009058//biosynthetic process;GO:0006807//nitrogen compound metabolic process;GO:0034641//cellular nitrogen compound metabolic process
ENSMUSG00000053153	Spag16	0	0	0	0	0	0	0	0	0	0	0	0	0	0	0	0	0	0	sperm associated antigen 16 [Source:MGI Symbol;Acc:MGI:1913972]	-	-	-	-	GO:0005737//cytoplasm;GO:0043226//organelle;GO:0044464//cell part;GO:0043229//intracellular organelle;GO:0043231//intracellular membrane-bounded organelle;GO:0043228//non-membrane-bounded organelle;GO:0043232//intracellular non-membrane-bounded organelle;GO:0005623//cell;GO:0005634//nucleus;GO:0005575//cellular_component;GO:0043227//membrane-bounded organelle;GO:0005856//cytoskeleton;GO:0044424//…	GO:0003674//molecular_function	GO:0048856//anatomical structure development;GO:0009987//cellular process;GO:0006996//organelle organization;GO:0032989//cellular component morphogenesis;GO:0022607//cellular component assembly;GO:0048869//cellular developmental process;GO:0044767//single-organism developmental process;GO:0008150//biological_process;GO:0016043//cellular component organization;GO:0048870//cell motility;GO:0044699/…
ENSMUSG00000045648	Vwc2l	0	0	0	0	0	0	0	0	0	0	0	0	0	0	0	0	0	0	von Willebrand factor C domain-containing protein 2-like [Source:MGI Symbol;Acc:MGI:2444069]	-	-	-	-	GO:0071944//cell periphery;GO:0005576//extracellular region;GO:0044464//cell part;GO:0032991//macromolecular complex;GO:0044421//extracellular region part;GO:0005615//extracellular space;GO:0005623//cell;GO:0005886//plasma membrane;GO:0005575//cellular_component;GO:0043234//protein complex;GO:0016020//membrane	GO:0003674//molecular_function	GO:0032502//developmental process;GO:0008150//biological_process;GO:0009987//cellular process;GO:0044237//cellular metabolic process;GO:0044699//single-organism process;GO:0051716//cellular response to stimulus;GO:0044767//single-organism developmental process;GO:0050789//regulation of biological process;GO:0048856//anatomical structure development;GO:0044763//single-organism cellular process;GO:…
ENSMUSG00000026196	Bard1	0.00465041	0.0161389	0.0081324	0.0643699	0.00247724	0.00807436	0.00556604	0.00458746	0.00803483	0.00210817	0	0	0.0196671	0.0450178	0.0427261	0	0	0	BRCA1 associated RING domain 1 [Source:MGI Symbol;Acc:MGI:1328361]	-	-	-	-	GO:0044422//organelle part;GO:0005623//cell;GO:0043226//organelle;GO:0044446//intracellular organelle part;GO:0005634//nucleus;GO:0044424//intracellular part;GO:0044464//cell part;GO:0005622//intracellular;GO:0032991//macromolecular complex;GO:0044428//nuclear part;GO:0043227//membrane-bounded organelle;GO:0043234//protein complex;GO:0005737//cytoplasm;GO:0043229//intracellular organelle;GO:00055…	GO:0003676//nucleic acid binding;GO:0003824//catalytic activity;GO:0003674//molecular_function;GO:0005488//binding;GO:0097159//organic cyclic compound binding;GO:0003723//RNA binding;GO:1901363//heterocyclic compound binding;GO:0016874//ligase activity;GO:0043167//ion binding	GO:0006913//nucleocytoplasmic transport;GO:0036211//protein modification process;GO:0006259//DNA metabolic process;GO:0051169//nuclear transport;GO:0051179//localization;GO:0016265//death;GO:0044699//single-organism process;GO:0044260//cellular macromolecule metabolic process;GO:0006725//cellular aromatic compound metabolic process;GO:0046483//heterocycle metabolic process;GO:0006810//transport;G…
ENSMUSG00000050296	Abca12	0	0	0	0	0	0	0	0	0	0	0	0	0	0	0	0	0	0	ATP-binding cassette, sub-family A (ABC1), member 12 [Source:MGI Symbol;Acc:MGI:2676312]	Environmental Information Processing	Membrane transport	ko02010//ABC transporters	K05646	GO:0005575//cellular_component;GO:0071944//cell periphery;GO:0043231//intracellular membrane-bounded organelle;GO:0031410//cytoplasmic vesicle;GO:0043226//organelle;GO:0016023//cytoplasmic, membrane-bounded vesicle;GO:0005739//mitochondrion;GO:0043227//membrane-bounded organelle;GO:0031982//vesicle;GO:0005623//cell;GO:0031988//membrane-bounded vesicle;GO:0005622//intracellular;GO:0043229//intrace…	GO:0016818//hydrolase activity, acting on acid anhydrides, in phosphorus-containing anhydrides;GO:0016462//pyrophosphatase activity;GO:0003824//catalytic activity;GO:0016817//hydrolase activity, acting on acid anhydrides;GO:0022857//transmembrane transporter activity;GO:0005215//transporter activity;GO:0016787//hydrolase activity;GO:0016887//ATPase activity;GO:0017111//nucleoside-triphosphatase a…	GO:0007009//plasma membrane organization;GO:0065008//regulation of biological quality;GO:0032502//developmental process;GO:0071840//cellular component organization or biogenesis;GO:0044765//single-organism transport;GO:0055085//transmembrane transport;GO:0048869//cellular developmental process;GO:0042592//homeostatic process;GO:0044767//single-organism developmental process;GO:0051179//localizati…
ENSMUSG00000026192	Atic	0.421153	0.322456	0.374605	0.662758	0.433291	0.59525	0.414311	0.615593	0.285667	0.396307	0.314731	0.64213	0.0202285	0.215284	0.288688	0.271515	0.155116	0.0869804	5-aminoimidazole-4-carboxamide ribonucleotide formyltransferase/IMP cyclohydrolase [Source:MGI Symbol;Acc:MGI:1351352]	Metabolism	Nucleotide metabolism;Global and Overview;Metabolism of cofactors and vitamins	ko01100//Metabolic pathways;ko01110//Biosynthesis of secondary metabolites;ko01130//Biosynthesis of antibiotics;ko00230//Purine metabolism;ko00670//One carbon pool by folate	K00602	GO:0043229//intracellular organelle;GO:0044424//intracellular part;GO:0044464//cell part;GO:0043226//organelle;GO:0005576//extracellular region;GO:0005623//cell;GO:0005739//mitochondrion;GO:0044444//cytoplasmic part;GO:0043227//membrane-bounded organelle;GO:0043231//intracellular membrane-bounded organelle;GO:0005575//cellular_component;GO:0005622//intracellular;GO:0005737//cytoplasm	GO:0016810//hydrolase activity, acting on carbon-nitrogen (but not peptide) bonds;GO:0003824//catalytic activity;GO:0016787//hydrolase activity;GO:0003674//molecular_function	GO:0006807//nitrogen compound metabolic process;GO:0008152//metabolic process;GO:0044237//cellular metabolic process;GO:0048856//anatomical structure development;GO:0008150//biological_process;GO:0032502//developmental process;GO:0034641//cellular nitrogen compound metabolic process;GO:0044281//small molecule metabolic process;GO:0009058//biosynthetic process;GO:0044699//single-organism process;G…
ENSMUSG00000026193	Fn1	20.4752	2.06586	12.9357	24.5556	23.987	29.846	25.9297	56.2994	3.77839	31.4115	7.15212	6.59445	1.20075	1.64075	35.8048	22.4106	8.86875	1.46684	fibronectin 1 [Source:MGI Symbol;Acc:MGI:95566]	Human Diseases;Environmental Information Processing;Cellular Processes	Cell motility;Endocrine and metabolic diseases;Cancers;Signal transduction;Signaling molecules and interaction;Infectious diseases;Cellular commiunity	ko05200//Pathways in cancer;ko04151//PI3K-Akt signaling pathway;ko04810//Regulation of actin cytoskeleton;ko04510//Focal adhesion;ko05205//Proteoglycans in cancer;ko05146//Amoebiasis;ko04933//AGE-RAGE signaling pathway in diabetic complications;ko05222//Small cell lung cancer;ko04512//ECM-receptor interaction;ko05100//Bacterial invasion of epithelial cells	K05717	GO:0005578//proteinaceous extracellular matrix;GO:0071944//cell periphery;GO:0005576//extracellular region;GO:0005622//intracellular;GO:0005615//extracellular space;GO:0044421//extracellular region part;GO:0031012//extracellular matrix;GO:0044424//intracellular part;GO:0044464//cell part;GO:0005737//cytoplasm;GO:0032991//macromolecular complex;GO:0005575//cellular_component;GO:0043226//organelle;…	GO:0005488//binding;GO:0030234//enzyme regulator activity;GO:0098772//molecular function regulator;GO:0005515//protein binding;GO:0019899//enzyme binding;GO:0003674//molecular_function	GO:0071822//protein complex subunit organization;GO:0008152//metabolic process;GO:0048856//anatomical structure development;GO:0034330//cell junction organization;GO:0071840//cellular component organization or biogenesis;GO:0030154//cell differentiation;GO:0071704//organic substance metabolic process;GO:0044707//single-multicellular organism process;GO:0043933//macromolecular complex subunit orga…
ENSMUSG00000073652	Apol7d	0.0131565	0.0112967	0.032347	0.0157504	0.0128286	0.0148405	0.0147198	0.0148386	0.0134904	0.010009	0	0.00370421	0	0	0	0	0	0	-	-	-	-	-	-	-	-
ENSMUSG00000099707	Gm8883	0.00131341	0	0	0.00800963	0.0110936	0.0156196	0.00302271	0.0211299	0	0	0	0	0	0	0.0511294	0	0	0	-	-	-	-	-	-	-	-
ENSMUSG00000101211	Gm28818	0.000420359	0.00178727	0	0.00159747	0.00375965	0.00397036	0.00174272	0.00382409	0.00463927	0	0	0	0	0	0	0	0	0	-	-	-	-	-	-	-	-
ENSMUSG00000101848	4933417E11Rik	0.0013409	0	0.00230252	0.00346125	0.00340026	0.0163606	0.00406641	0.0178837	0	0	0	0	0	0	0.0120049	0	0	0	-	-	-	-	-	-	-	-
ENSMUSG00000101764	4930556G22Rik	0	0	0	0.00236451	0.00127931	0.00229033	0	0.0015484	0	0	0.00253686	0	0	0	0	0	0	0	-	-	-	-	-	-	-	-
ENSMUSG00000102123	Gm4319	0.000864188	0	0.00115126	0.00315513	0	0.00892599	0.00233296	0.0150978	0	0	0	0	0	0	0.00567243	0	0	0	-	-	-	-	-	-	-	-
ENSMUSG00000039395	Mreg	0.00135308	0.0168457	0	0.00376412	0.000771047	0	0.00508318	0.016813	0.00374101	0	0	0.00948517	0	0	0	0	0	0.179091	melanoregulin [Source:MGI Symbol;Acc:MGI:2151839]	-	-	-	-	GO:0044444//cytoplasmic part;GO:0043227//membrane-bounded organelle;GO:0043226//organelle;GO:0005623//cell;GO:0071944//cell periphery;GO:0043229//intracellular organelle;GO:0016023//cytoplasmic, membrane-bounded vesicle;GO:0032991//macromolecular complex;GO:0005575//cellular_component;GO:0005622//intracellular;GO:0005886//plasma membrane;GO:0043234//protein complex;GO:0044464//cell part;GO:003198…	GO:0003674//molecular_function	GO:0009987//cellular process;GO:0044763//single-organism cellular process;GO:0043473//pigmentation;GO:0032502//developmental process;GO:0006810//transport;GO:0044767//single-organism developmental process;GO:0008150//biological_process;GO:0048869//cellular developmental process;GO:0044699//single-organism process;GO:0051234//establishment of localization;GO:0030154//cell differentiation;GO:005117…
ENSMUSG00000097131	D230017M19Rik	0.0147266	0.00263696	0.00844773	0.00897248	0.00741131	0.00509193	0.0194538	0.00870976	0.00641807	0.00777079	0.0391818	0.0340443	0	0	0.0160588	0	0.0576402	0	-	-	-	-	-	-	-	-
ENSMUSG00000026189	Pecr	0.118566	0.0534774	0.114821	0.0978419	0.110307	0.127112	0.145506	0.0980687	0.0641228	0.089606	0.215247	0.332935	0	0.057323	0.179824	0.0724314	0.0255096	0.116287	peroxisomal trans-2-enoyl-CoA reductase [Source:MGI Symbol;Acc:MGI:2148199]	Metabolism;Cellular Processes	Transport and catabolism;Global and Overview;Lipid metabolism	ko04146//Peroxisome;ko01212//Fatty acid metabolism;ko01040//Biosynthesis of unsaturated fatty acids	K07753	GO:0005623//cell;GO:0005622//intracellular;GO:0005737//cytoplasm;GO:0043227//membrane-bounded organelle;GO:0005777//peroxisome;GO:0042579//microbody;GO:0043231//intracellular membrane-bounded organelle;GO:0044424//intracellular part;GO:0044464//cell part;GO:0005575//cellular_component;GO:0005739//mitochondrion;GO:0043226//organelle;GO:0044444//cytoplasmic part;GO:0043229//intracellular organelle	GO:0003824//catalytic activity;GO:0016491//oxidoreductase activity;GO:0003674//molecular_function	GO:0044238//primary metabolic process;GO:0008150//biological_process;GO:0044699//single-organism process;GO:0071704//organic substance metabolic process;GO:0009058//biosynthetic process;GO:0006629//lipid metabolic process;GO:0008152//metabolic process;GO:0044710//single-organism metabolic process;GO:0044281//small molecule metabolic process
ENSMUSG00000026188	Tmem169	0.0157842	0	0.00415016	0.00938003	0.00609164	0.0111564	0.00404774	0	0	0.0107998	0.00253686	0.0205085	0	0	0	0	0	0	transmembrane protein 169 [Source:MGI Symbol;Acc:MGI:2442781]	-	-	-	-	GO:0005575//cellular_component	GO:0003674//molecular_function	GO:0008150//biological_process
ENSMUSG00000026187	Xrcc5	0.147803	0.072627	0.17145	0.0976245	0.0710091	0.0958256	0.140465	0.0362221	0.0498988	0.181191	0.157781	0.216168	0.0306666	0.0418437	0.136205	0.186354	0	0.0475403	X-ray repair complementing defective repair in Chinese hamster cells 5 [Source:MGI Symbol;Acc:MGI:104517]	Genetic Information Processing	Replication and repair	ko03450//Non-homologous end-joining	K10885	GO:0043234//protein complex;GO:0016020//membrane;GO:0005575//cellular_component;GO:0005730//nucleolus;GO:0031974//membrane-enclosed lumen;GO:0044446//intracellular organelle part;GO:0043226//organelle;GO:0000228//nuclear chromosome;GO:0070013//intracellular organelle lumen;GO:0005622//intracellular;GO:0043227//membrane-bounded organelle;GO:0005623//cell;GO:0032991//macromolecular complex;GO:00058…	GO:0003674//molecular_function;GO:0003676//nucleic acid binding;GO:0005488//binding;GO:0016787//hydrolase activity;GO:0003824//catalytic activity;GO:0017111//nucleoside-triphosphatase activity;GO:0016462//pyrophosphatase activity;GO:0005515//protein binding;GO:1901363//heterocyclic compound binding;GO:0004386//helicase activity;GO:0019899//enzyme binding;GO:0003677//DNA binding;GO:0003723//RNA bi…	GO:0071840//cellular component organization or biogenesis;GO:0002376//immune system process;GO:0044238//primary metabolic process;GO:0008152//metabolic process;GO:0044763//single-organism cellular process;GO:0006950//response to stress;GO:0030154//cell differentiation;GO:0051276//chromosome organization;GO:0065007//biological regulation;GO:0044699//single-organism process;GO:0044237//cellular met…
ENSMUSG00000039372	2021-03-04	0.0119787	0	0	0.00257826	0.00290517	0.0014962	0.00418452	0	0	0.00243782	0	0	0	0	0.0192324	0	0	0.0170032	membrane-associated ring finger (C3HC4) 4 [Source:MGI Symbol;Acc:MGI:2683550]	-	-	-	-	GO:0043231//intracellular membrane-bounded organelle;GO:0005794//Golgi apparatus;GO:0044444//cytoplasmic part;GO:0005575//cellular_component;GO:0044464//cell part;GO:0012505//endomembrane system;GO:0044424//intracellular part;GO:0043226//organelle;GO:0005737//cytoplasm;GO:0005623//cell;GO:0043229//intracellular organelle;GO:0005622//intracellular;GO:0043227//membrane-bounded organelle	GO:0043167//ion binding;GO:0016874//ligase activity;GO:0005488//binding;GO:0003824//catalytic activity;GO:0003674//molecular_function	GO:0071704//organic substance metabolic process;GO:0008152//metabolic process;GO:0006464//cellular protein modification process;GO:0043170//macromolecule metabolic process;GO:0019538//protein metabolic process;GO:0044260//cellular macromolecule metabolic process;GO:0036211//protein modification process;GO:0008150//biological_process;GO:0009987//cellular process;GO:0044238//primary metabolic proce…
ENSMUSG00000039354	Smarcal1	0.0435317	0.0507797	0.0372381	0.0509048	0.0246589	0.0504302	0.0384383	0.0562634	0.0295194	0.0532379	0.0828199	0.00641518	0.0642471	0.0313003	0.0441074	0	0.0841404	0.0615141	SWI/SNF related matrix associated, actin dependent regulator of chromatin, subfamily a-like 1 [Source:MGI Symbol;Acc:MGI:1859183]	-	-	-	-	GO:0005575//cellular_component;GO:0044464//cell part;GO:0043231//intracellular membrane-bounded organelle;GO:0043228//non-membrane-bounded organelle;GO:0043233//organelle lumen;GO:0044428//nuclear part;GO:0043234//protein complex;GO:0043227//membrane-bounded organelle;GO:0043226//organelle;GO:0000228//nuclear chromosome;GO:0032991//macromolecular complex;GO:0044446//intracellular organelle part;G…	GO:0003824//catalytic activity;GO:0016817//hydrolase activity, acting on acid anhydrides;GO:0004386//helicase activity;GO:0003674//molecular_function;GO:0016887//ATPase activity;GO:0016787//hydrolase activity;GO:0017111//nucleoside-triphosphatase activity;GO:0016818//hydrolase activity, acting on acid anhydrides, in phosphorus-containing anhydrides;GO:0016462//pyrophosphatase activity	GO:0050896//response to stimulus;GO:0008152//metabolic process;GO:0044238//primary metabolic process;GO:0009058//biosynthetic process;GO:0006725//cellular aromatic compound metabolic process;GO:0090304//nucleic acid metabolic process;GO:0008150//biological_process;GO:0071704//organic substance metabolic process;GO:0044237//cellular metabolic process;GO:0006950//response to stress;GO:0034641//cell…
ENSMUSG00000039342	Ankar	0.000625523	0	0	0	0	0	0	0	0	0	0	0	0	0	0	0	0	0	ankyrin and armadillo repeat containing [Source:MGI Symbol;Acc:MGI:2442559]	-	-	-	-	GO:0005622//intracellular;GO:0043229//intracellular organelle;GO:0005634//nucleus;GO:0043227//membrane-bounded organelle;GO:0044464//cell part;GO:0005575//cellular_component;GO:0005623//cell;GO:0043226//organelle;GO:0005737//cytoplasm;GO:0044424//intracellular part;GO:0043231//intracellular membrane-bounded organelle	-	-
ENSMUSG00000046330	Rpl37a	35.7536	31.791	31.7407	33.0542	35.858	32.016	35.19	34.1647	26.0229	30.5663	22.8926	22.0588	25.1135	8.49949	29.5287	20.9928	31.7851	20.7445	ribosomal protein L37a [Source:MGI Symbol;Acc:MGI:98068]	Genetic Information Processing	Translation	ko03010//Ribosome	K02921	GO:0044444//cytoplasmic part;GO:0005623//cell;GO:1990904//ribonucleoprotein complex;GO:0043226//organelle;GO:0032991//macromolecular complex;GO:0044424//intracellular part;GO:0005829//cytosol;GO:0030529//intracellular ribonucleoprotein complex;GO:0005622//intracellular;GO:0043228//non-membrane-bounded organelle;GO:0043227//membrane-bounded organelle;GO:0005840//ribosome;GO:0044464//cell part;GO:0…	GO:0005198//structural molecule activity;GO:0005488//binding;GO:0003735//structural constituent of ribosome;GO:1901363//heterocyclic compound binding;GO:0043167//ion binding;GO:0003723//RNA binding;GO:0003674//molecular_function;GO:0097159//organic cyclic compound binding;GO:0003676//nucleic acid binding	GO:0044237//cellular metabolic process;GO:0044238//primary metabolic process;GO:0044267//cellular protein metabolic process;GO:1901564//organonitrogen compound metabolic process;GO:0006518//peptide metabolic process;GO:0044260//cellular macromolecule metabolic process;GO:0009987//cellular process;GO:0034641//cellular nitrogen compound metabolic process;GO:0010467//gene expression;GO:0009059//macr…
ENSMUSG00000039323	Igfbp2	0.0126335	0.00591997	0.0418479	0.00953026	0.00673189	0.00185431	0.00247107	0.00777516	0.00196372	0.0363583	0.963329	0.0988164	0	0	0	0	0	0	insulin-like growth factor binding protein 2 [Source:MGI Symbol;Acc:MGI:96437]	-	-	-	-	GO:0044424//intracellular part;GO:0005623//cell;GO:0005622//intracellular;GO:0016020//membrane;GO:0044464//cell part;GO:0044421//extracellular region part;GO:0071944//cell periphery;GO:0005737//cytoplasm;GO:0005576//extracellular region;GO:0005615//extracellular space;GO:0043226//organelle;GO:0005886//plasma membrane;GO:0005575//cellular_component	GO:0003674//molecular_function	GO:0000003//reproduction;GO:0044767//single-organism developmental process;GO:0044699//single-organism process;GO:0002376//immune system process;GO:0065007//biological regulation;GO:0040007//growth;GO:0008150//biological_process;GO:0007165//signal transduction;GO:0023052//signaling;GO:0007568//aging;GO:0050789//regulation of biological process;GO:0009987//cellular process;GO:0032502//developmenta…
ENSMUSG00000026185	Igfbp5	6.93187	0.627254	10.4326	8.2954	4.72544	8.88472	10.7969	15.5999	6.39507	6.32191	29.0164	4.2365	0.262141	0.115316	0.706031	6.96013	0.229965	1.2854	insulin-like growth factor binding protein 5 [Source:MGI Symbol;Acc:MGI:96440]	-	-	-	-	GO:0005623//cell;GO:0043234//protein complex;GO:0005575//cellular_component;GO:0005576//extracellular region;GO:0044464//cell part;GO:0005622//intracellular;GO:0032991//macromolecular complex;GO:0005615//extracellular space;GO:0044421//extracellular region part	GO:0003674//molecular_function	GO:0032502//developmental process;GO:0008152//metabolic process;GO:0044237//cellular metabolic process;GO:0042592//homeostatic process;GO:0043604//amide biosynthetic process;GO:0007165//signal transduction;GO:0043603//cellular amide metabolic process;GO:0048869//cellular developmental process;GO:0048870//cell motility;GO:0044699//single-organism process;GO:0030154//cell differentiation;GO:0010467…
ENSMUSG00000101968	1700027A15Rik	0	0	0	0	0	0	0	0	0	0	0	0	0	0	0	0	0	0	-	-	-	-	-	-	-	-
ENSMUSG00000026182	Tnp1	0	0	0	0	0	0	0	0	0	0	0	0	0	0	0	0	0	0	transition protein 1 [Source:MGI Symbol;Acc:MGI:98784]	-	-	-	-	GO:0005694//chromosome;GO:0032991//macromolecular complex;GO:0043228//non-membrane-bounded organelle;GO:0005575//cellular_component;GO:0044464//cell part;GO:0005634//nucleus;GO:0043226//organelle;GO:0005623//cell;GO:0043229//intracellular organelle;GO:0043227//membrane-bounded organelle;GO:0005622//intracellular;GO:0044424//intracellular part;GO:0043232//intracellular non-membrane-bounded organel…	GO:0003674//molecular_function;GO:0005488//binding;GO:0097159//organic cyclic compound binding;GO:0003677//DNA binding;GO:1901363//heterocyclic compound binding;GO:0003676//nucleic acid binding	GO:0044763//single-organism cellular process;GO:0000003//reproduction;GO:0006259//DNA metabolic process;GO:0008150//biological_process;GO:0044238//primary metabolic process;GO:0048869//cellular developmental process;GO:0090304//nucleic acid metabolic process;GO:0032502//developmental process;GO:0048856//anatomical structure development;GO:0016043//cellular component organization;GO:1901360//organ…
ENSMUSG00000101112	Gm29185	0	0	0	0	0	0	0	0	0	0	0	0	0	0	0	0	0	0	-	-	-	-	-	-	-	-
ENSMUSG00000099877	Pinc	0	0	0	0.000775019	0	0	0	0	0	0	0	0	0	0	0	0	0	0	-	-	-	-	-	-	-	-
ENSMUSG00000101812	D530049I02Rik	0	0	0	0	0	0	0	0	0	0	0	0	0	0	0	0	0	0	-	-	-	-	-	-	-	-
ENSMUSG00000100444	C530043A13Rik	0.000601056	0	0	0.00126514	0	0	0.0036413	0	0	0	0.00822042	0	0	0	0	0	0	0	-	-	-	-	-	-	-	-
ENSMUSG00000100429	Gm29186	0	0	0.000943852	0	0	0	0.00182532	0	0	0	0	0	0	0	0	0	0	0	-	-	-	-	-	-	-	-
ENSMUSG00000100301	6030407O03Rik	0.00106587	0	0.00555486	0	0	0	0	0.00354663	0	0.00363393	0.0358454	0	0	0	0	0	0	0	-	-	-	-	-	-	-	-
ENSMUSG00000101344	Gm29183	0.000726625	0	0.00458241	0.00121152	0.00126623	0	0	0	0	0	0	0.00534181	0	0	0	0	0	0	-	-	-	-	-	-	-	-
ENSMUSG00000055322	Tns1	0.142949	0.623654	0.696605	0.285663	0.186908	0.380427	0.255795	0.442315	0.980633	0.446294	0.571732	0.353209	2.68724	0.0737503	0.212448	0.394726	0.158746	0	tensin 1 [Source:MGI Symbol;Acc:MGI:104552]	-	-	-	-	GO:0005575//cellular_component;GO:0005622//intracellular;GO:0005623//cell;GO:0044464//cell part	GO:0003674//molecular_function;GO:1901363//heterocyclic compound binding;GO:0005488//binding;GO:0005515//protein binding;GO:0003676//nucleic acid binding;GO:0003723//RNA binding;GO:0097159//organic cyclic compound binding;GO:0008092//cytoskeletal protein binding	GO:0023052//signaling;GO:0044085//cellular component biogenesis;GO:0022607//cellular component assembly;GO:0050789//regulation of biological process;GO:0009987//cellular process;GO:0016043//cellular component organization;GO:0048870//cell motility;GO:0008150//biological_process;GO:0044700//single organism signaling;GO:0006928//movement of cell or subcellular component;GO:0051179//localization;GO:…
ENSMUSG00000061815	Rufy4	0.000189188	0	0.00286299	0	0	0.00345469	0	0	0	0	0.0228448	0	0	0	0	0	0.0602582	0	RUN and FYVE domain containing 4 [Source:MGI Symbol;Acc:MGI:3588214]	-	-	-	-	GO:0005575//cellular_component	GO:0005488//binding;GO:0043167//ion binding;GO:0003674//molecular_function	GO:0008150//biological_process
ENSMUSG00000026180	Cxcr2	0.00239723	0.00788121	0.0182141	0.00944578	0.00233085	0.00491061	0	0.00130267	0	0	0.012799	0.00263502	0	0	0	0	0.0436072	0	chemokine (C-X-C motif) receptor 2 [Source:MGI Symbol;Acc:MGI:105303]	Cellular Processes;Organismal Systems;Environmental Information Processing	Immune system;Transport and catabolism;Signal transduction;Signaling molecules and interaction	ko04144//Endocytosis;ko04060//Cytokine-cytokine receptor interaction;ko04062//Chemokine signaling pathway;ko04072//Phospholipase D signaling pathway	K05050	GO:0005737//cytoplasm;GO:0044424//intracellular part;GO:0043231//intracellular membrane-bounded organelle;GO:0005575//cellular_component;GO:0005764//lysosome;GO:0000323//lytic vacuole;GO:0005773//vacuole;GO:0044464//cell part;GO:0043226//organelle;GO:0044444//cytoplasmic part;GO:0005622//intracellular;GO:0043227//membrane-bounded organelle;GO:0043229//intracellular organelle;GO:0071944//cell peri…	GO:0003674//molecular_function;GO:0004871//signal transducer activity	GO:0044700//single organism signaling;GO:0006950//response to stress;GO:0050794//regulation of cellular process;GO:0051674//localization of cell;GO:0065007//biological regulation;GO:0051716//cellular response to stimulus;GO:0032501//multicellular organismal process;GO:0009653//anatomical structure morphogenesis;GO:0007165//signal transduction;GO:0016192//vesicle-mediated transport;GO:0003008//sys…
ENSMUSG00000048480	Cxcr1	0	0	0	0	0	0	0	0	0	0	0	0	0	0	0	0	0	0	chemokine (C-X-C motif) receptor 1 [Source:MGI Symbol;Acc:MGI:2448715]	Organismal Systems;Environmental Information Processing;Cellular Processes	Signal transduction;Transport and catabolism;Signaling molecules and interaction;Immune system	ko04144//Endocytosis;ko04060//Cytokine-cytokine receptor interaction;ko04062//Chemokine signaling pathway;ko04072//Phospholipase D signaling pathway	K04175	GO:0005575//cellular_component;GO:0044464//cell part;GO:0016020//membrane;GO:0005623//cell;GO:0005886//plasma membrane;GO:0071944//cell periphery	GO:0003674//molecular_function;GO:0004871//signal transducer activity	GO:0051179//localization;GO:0044700//single organism signaling;GO:0009987//cellular process;GO:0008150//biological_process;GO:0065007//biological regulation;GO:0051716//cellular response to stimulus;GO:0044699//single-organism process;GO:0044763//single-organism cellular process;GO:0006810//transport;GO:0050789//regulation of biological process;GO:0050896//response to stimulus;GO:0023052//signali…
ENSMUSG00000006304	Arpc2	2.49076	5.10617	2.79145	3.94227	3.28262	4.17403	2.54223	3.70886	4.70984	2.78506	2.58864	3.29584	3.91726	0.245221	2.78136	3.05943	9.25098	1.75423	actin related protein 2/3 complex, subunit 2 [Source:MGI Symbol;Acc:MGI:1923959]	Human Diseases;Cellular Processes;Organismal Systems	Infectious diseases;Transport and catabolism;Immune system;Cell motility	ko04144//Endocytosis;ko04810//Regulation of actin cytoskeleton;ko04666//Fc gamma R-mediated phagocytosis;ko05100//Bacterial invasion of epithelial cells;ko05132//Salmonella infection	K05758	GO:0043234//protein complex;GO:0005886//plasma membrane;GO:0043227//membrane-bounded organelle;GO:0043228//non-membrane-bounded organelle;GO:0005623//cell;GO:0043232//intracellular non-membrane-bounded organelle;GO:0016020//membrane;GO:0043229//intracellular organelle;GO:0044424//intracellular part;GO:0044464//cell part;GO:0005622//intracellular;GO:0005575//cellular_component;GO:0032991//macromol…	GO:0005488//binding;GO:0005515//protein binding;GO:0005198//structural molecule activity;GO:0008092//cytoskeletal protein binding;GO:0003674//molecular_function	GO:0006996//organelle organization;GO:0009987//cellular process;GO:0044085//cellular component biogenesis;GO:0032989//cellular component morphogenesis;GO:0070271//protein complex biogenesis;GO:0000902//cell morphogenesis;GO:0006461//protein complex assembly;GO:0071840//cellular component organization or biogenesis;GO:0007155//cell adhesion;GO:0022610//biological adhesion;GO:0048869//cellular deve…
ENSMUSG00000064272	Gpbar1	0	0.00239736	0.00280133	0.000761707	0.00103304	0.0020651	0	0	0.0027663	0	0	0	0	0	0	0	0	0	G protein-coupled bile acid receptor 1 [Source:MGI Symbol;Acc:MGI:2653863]	-	-	-	-	GO:0005737//cytoplasm;GO:0016020//membrane;GO:0044464//cell part;GO:0044424//intracellular part;GO:0005622//intracellular;GO:0071944//cell periphery;GO:0005623//cell;GO:0005575//cellular_component;GO:0005886//plasma membrane	GO:0004871//signal transducer activity;GO:0003674//molecular_function	GO:0007154//cell communication;GO:0007165//signal transduction;GO:0050794//regulation of cellular process;GO:0044763//single-organism cellular process;GO:0071840//cellular component organization or biogenesis;GO:0009987//cellular process;GO:0034330//cell junction organization;GO:0008150//biological_process;GO:0044085//cellular component biogenesis;GO:0065007//biological regulation;GO:0023052//sig…
ENSMUSG00000006299	Aamp	0.895899	1.02253	0.935735	0.906148	1.00189	0.98122	0.981443	0.972821	1.2091	0.953308	1.12852	0.847282	1.29204	0.143984	0.965018	0.906922	0.838143	0.99745	angio-associated migratory protein [Source:MGI Symbol;Acc:MGI:107809]	-	-	-	-	GO:0044424//intracellular part;GO:0005623//cell;GO:0005575//cellular_component;GO:0043226//organelle;GO:0005856//cytoskeleton;GO:0005576//extracellular region;GO:0044464//cell part;GO:0043228//non-membrane-bounded organelle;GO:0005737//cytoplasm;GO:0005622//intracellular;GO:0043232//intracellular non-membrane-bounded organelle;GO:0043229//intracellular organelle	GO:0003674//molecular_function;GO:0005488//binding;GO:0005515//protein binding;GO:0051082//unfolded protein binding	GO:0008150//biological_process;GO:0071840//cellular component organization or biogenesis;GO:0042254//ribosome biogenesis;GO:0022613//ribonucleoprotein complex biogenesis;GO:0044085//cellular component biogenesis
ENSMUSG00000101503	Gm28364	0	0	0	0	0	0	0	0	0	0	0	0	0	0	0	0	0	0	-	-	-	-	-	-	-	-
ENSMUSG00000026179	Pnkd	0.653932	1.06736	0.704985	0.724443	0.621757	0.589882	0.794863	1.03698	0.925926	0.561946	0.97107	0.904496	2.17721	0.115714	0.544568	1.01847	0.352038	1.28739	paroxysmal nonkinesiogenic dyskinesia [Source:MGI Symbol;Acc:MGI:1930773]	-	-	-	-	GO:0043227//membrane-bounded organelle;GO:0044444//cytoplasmic part;GO:0043231//intracellular membrane-bounded organelle;GO:0043226//organelle;GO:0043229//intracellular organelle;GO:0044424//intracellular part;GO:0005622//intracellular;GO:0005575//cellular_component;GO:0005737//cytoplasm;GO:0005623//cell;GO:0005739//mitochondrion;GO:0005634//nucleus;GO:0044464//cell part	GO:0003674//molecular_function;GO:0005488//binding;GO:0043167//ion binding	GO:0044237//cellular metabolic process;GO:0044281//small molecule metabolic process;GO:0009056//catabolic process;GO:0008150//biological_process;GO:0007267//cell-cell signaling;GO:0051179//localization;GO:0009987//cellular process;GO:0050877//neurological system process;GO:0008152//metabolic process;GO:0034641//cellular nitrogen compound metabolic process;GO:0044763//single-organism cellular proc…
ENSMUSG00000006301	Tmbim1	0.570003	1.0514	1.13958	0.910373	0.772182	1.07243	0.69666	1.30214	1.21929	1.10491	1.58908	0.85728	1.1078	0.0286221	1.79627	2.28846	1.18329	0.174199	transmembrane BAX inhibitor motif containing 1 [Source:MGI Symbol;Acc:MGI:1916910]	-	-	-	-	GO:0043229//intracellular organelle;GO:0012505//endomembrane system;GO:0005576//extracellular region;GO:0044464//cell part;GO:0005622//intracellular;GO:0005623//cell;GO:0005737//cytoplasm;GO:0044424//intracellular part;GO:0005764//lysosome;GO:0005773//vacuole;GO:0005575//cellular_component;GO:0005768//endosome;GO:0005794//Golgi apparatus;GO:0043226//organelle;GO:0044444//cytoplasmic part;GO:00432…	GO:0003674//molecular_function	GO:0044763//single-organism cellular process;GO:0050896//response to stimulus;GO:0050794//regulation of cellular process;GO:0023052//signaling;GO:0008219//cell death;GO:0051716//cellular response to stimulus;GO:0016043//cellular component organization;GO:0044699//single-organism process;GO:0007154//cell communication;GO:0065007//biological regulation;GO:0061024//membrane organization;GO:0009987//…
ENSMUSG00000073650	Catip	0.0156931	0.00654513	0.00459663	0.0049444	0.0234089	0.0331203	0.0338857	0.0419338	0.0381787	0	0.0192609	0.0145843	0.0430453	0	0.0396537	0	0	0.0152338	ciliogenesis associated TTC17 interacting protein [Source:MGI Symbol;Acc:MGI:2685062]	-	-	-	-	GO:0044464//cell part;GO:0005856//cytoskeleton;GO:0005737//cytoplasm;GO:0005634//nucleus;GO:0071944//cell periphery;GO:0005575//cellular_component;GO:0043226//organelle;GO:0043229//intracellular organelle;GO:0005622//intracellular;GO:0005886//plasma membrane;GO:0044424//intracellular part;GO:0043231//intracellular membrane-bounded organelle;GO:0043227//membrane-bounded organelle;GO:0043232//intra…	GO:0003674//molecular_function	GO:0043933//macromolecular complex subunit organization;GO:0006461//protein complex assembly;GO:0009987//cellular process;GO:0008150//biological_process;GO:0022607//cellular component assembly;GO:0007010//cytoskeleton organization;GO:0071840//cellular component organization or biogenesis;GO:0070271//protein complex biogenesis;GO:0016043//cellular component organization;GO:0065003//macromolecular …
ENSMUSG00000026177	Slc11a1	0.00427776	0.00420348	0.0476383	0.00709763	0.00549894	0.00947519	0.02025	0.01878	1.18872	0.00591216	0	0.00684968	0	0	0	0	0.874139	0	solute carrier family 11 (proton-coupled divalent metal ion transporters), member 1 [Source:MGI Symbol;Acc:MGI:1345275]	Cellular Processes;Organismal Systems	Transport and catabolism;Digestive system	ko04142//Lysosome;ko04978//Mineral absorption	K12347	GO:0005737//cytoplasm;GO:0031988//membrane-bounded vesicle;GO:0005886//plasma membrane;GO:0005622//intracellular;GO:0005764//lysosome;GO:0043229//intracellular organelle;GO:0043227//membrane-bounded organelle;GO:0043231//intracellular membrane-bounded organelle;GO:0016020//membrane;GO:0071944//cell periphery;GO:0005773//vacuole;GO:0000323//lytic vacuole;GO:0005768//endosome;GO:0044424//intracellu…	GO:0003674//molecular_function;GO:0022857//transmembrane transporter activity;GO:0005215//transporter activity	GO:0019538//protein metabolic process;GO:0044763//single-organism cellular process;GO:0043170//macromolecule metabolic process;GO:0051641//cellular localization;GO:0051179//localization;GO:0044699//single-organism process;GO:0044700//single organism signaling;GO:0015031//protein transport;GO:0036211//protein modification process;GO:0007154//cell communication;GO:0034641//cellular nitrogen compoun…
ENSMUSG00000026176	Ctdsp1	0.360901	0.401777	0.492703	0.464832	0.35877	0.335984	0.42557	0.371058	0.638025	0.422372	0.475908	0.460358	0.840421	0.0799664	0.367549	0.174599	0.307386	0.2715	CTD (carboxy-terminal domain, RNA polymerase II, polypeptide A) small phosphatase 1 [Source:MGI Symbol;Acc:MGI:2654470]	-	-	-	-	GO:0070013//intracellular organelle lumen;GO:0031974//membrane-enclosed lumen;GO:0005623//cell;GO:0044446//intracellular organelle part;GO:0031981//nuclear lumen;GO:0044422//organelle part;GO:0044428//nuclear part;GO:0043227//membrane-bounded organelle;GO:0044424//intracellular part;GO:0005654//nucleoplasm;GO:0043226//organelle;GO:0005575//cellular_component;GO:0043229//intracellular organelle;GO…	GO:0043167//ion binding;GO:0042578//phosphoric ester hydrolase activity;GO:0016788//hydrolase activity, acting on ester bonds;GO:0003824//catalytic activity;GO:0005488//binding;GO:0016791//phosphatase activity;GO:0003674//molecular_function;GO:0016787//hydrolase activity	GO:0036211//protein modification process;GO:0044699//single-organism process;GO:0048869//cellular developmental process;GO:0006464//cellular protein modification process;GO:0048856//anatomical structure development;GO:0044267//cellular protein metabolic process;GO:0030154//cell differentiation;GO:0044260//cellular macromolecule metabolic process;GO:0044238//primary metabolic process;GO:0044763//s…
ENSMUSG00000026175	Vil1	0	0.00396481	0	0	0	0	0	0	0	0	0.0092993	0	0	0	0	0	0	0	villin 1 [Source:MGI Symbol;Acc:MGI:98930]	-	-	-	-	GO:0005737//cytoplasm;GO:0031981//nuclear lumen;GO:0043232//intracellular non-membrane-bounded organelle;GO:0031974//membrane-enclosed lumen;GO:0044424//intracellular part;GO:0005886//plasma membrane;GO:0044446//intracellular organelle part;GO:0005575//cellular_component;GO:0044464//cell part;GO:0043226//organelle;GO:0005623//cell;GO:0044422//organelle part;GO:0043228//non-membrane-bounded organe…	GO:0003674//molecular_function;GO:0030234//enzyme regulator activity;GO:0005488//binding;GO:0043167//ion binding;GO:0005515//protein binding;GO:0098772//molecular function regulator;GO:0008092//cytoskeletal protein binding;GO:0008289//lipid binding	GO:0007010//cytoskeleton organization;GO:0048869//cellular developmental process;GO:0051179//localization;GO:0008150//biological_process;GO:0040007//growth;GO:0009987//cellular process;GO:0051234//establishment of localization;GO:0030154//cell differentiation;GO:0044802//single-organism membrane organization;GO:0044767//single-organism developmental process;GO:0044085//cellular component biogenes…
ENSMUSG00000033364	Usp37	0.0900037	0.100879	0.0819413	0.164162	0.158079	0.0902731	0.0893849	0.100796	0.0969643	0.083985	0.0542857	0.166616	0.307202	0.10377	0.145631	0.273228	0.168103	0	ubiquitin specific peptidase 37 [Source:MGI Symbol;Acc:MGI:2442483]	-	-	-	-	GO:0005575//cellular_component;GO:0005622//intracellular;GO:0005623//cell;GO:0043226//organelle;GO:0005634//nucleus;GO:0043227//membrane-bounded organelle;GO:0043231//intracellular membrane-bounded organelle;GO:0044424//intracellular part;GO:0044464//cell part;GO:0043229//intracellular organelle	GO:0019899//enzyme binding;GO:0005515//protein binding;GO:0016787//hydrolase activity;GO:0008233//peptidase activity;GO:0005488//binding;GO:0003674//molecular_function;GO:0003824//catalytic activity	GO:0019538//protein metabolic process;GO:0022402//cell cycle process;GO:0000278//mitotic cell cycle;GO:0044237//cellular metabolic process;GO:1902589//single-organism organelle organization;GO:0006996//organelle organization;GO:0044267//cellular protein metabolic process;GO:0000280//nuclear division;GO:0071704//organic substance metabolic process;GO:0071840//cellular component organization or bio…
ENSMUSG00000026174	Rqcd1	0.0535059	0.112464	0.0742886	0.235793	0.103323	0.118391	0.0840763	0.0862475	0.081772	0.0801302	0.0459007	0.0632278	0.189705	0.0568846	0.121331	0	0.022412	0	CCR4-NOT transcription complex, subunit 9 [Source:MGI Symbol;Acc:MGI:1928902]	Genetic Information Processing	Folding, sorting and degradation	ko03018//RNA degradation	K12606	GO:0005634//nucleus;GO:0043229//intracellular organelle;GO:0005737//cytoplasm;GO:0043231//intracellular membrane-bounded organelle;GO:0043227//membrane-bounded organelle;GO:0043226//organelle;GO:0044424//intracellular part;GO:0032991//macromolecular complex;GO:0043234//protein complex;GO:0005623//cell;GO:0044464//cell part;GO:0005622//intracellular;GO:0005575//cellular_component	GO:0003674//molecular_function	GO:0006518//peptide metabolic process;GO:1901361//organic cyclic compound catabolic process;GO:1901576//organic substance biosynthetic process;GO:0007154//cell communication;GO:0043170//macromolecule metabolic process;GO:0044270//cellular nitrogen compound catabolic process;GO:0044237//cellular metabolic process;GO:0046700//heterocycle catabolic process;GO:0008152//metabolic process;GO:0006412//t…
ENSMUSG00000026173	Plcd4	0.00170155	0.000762666	0.000998521	0	0.000638487	0	0.00244029	0.00148861	0.00328931	0.00261812	0	0	0	0	0	0	0	0.0444239	phospholipase C, delta 4 [Source:MGI Symbol;Acc:MGI:107469]	Environmental Information Processing;Organismal Systems;Metabolism;Human Diseases	Carbohydrate metabolism;Global and Overview;Endocrine and metabolic diseases;Endocrine system;Signal transduction	ko01100//Metabolic pathways;ko04020//Calcium signaling pathway;ko04919//Thyroid hormone signaling pathway;ko04933//AGE-RAGE signaling pathway in diabetic complications;ko04070//Phosphatidylinositol signaling system;ko00562//Inositol phosphate metabolism	K05857	GO:0044424//intracellular part;GO:0005622//intracellular;GO:0044422//organelle part;GO:0016020//membrane;GO:0043229//intracellular organelle;GO:0005737//cytoplasm;GO:0005575//cellular_component;GO:0012505//endomembrane system;GO:0044464//cell part;GO:0044446//intracellular organelle part;GO:0031967//organelle envelope;GO:0005886//plasma membrane;GO:0043226//organelle;GO:0005783//endoplasmic retic…	GO:0004871//signal transducer activity;GO:0003674//molecular_function;GO:0043167//ion binding;GO:0005488//binding	GO:0000003//reproduction;GO:0044763//single-organism cellular process;GO:0009987//cellular process;GO:0023052//signaling;GO:0006629//lipid metabolic process;GO:0051716//cellular response to stimulus;GO:0009056//catabolic process;GO:0008152//metabolic process;GO:0007165//signal transduction;GO:0065007//biological regulation;GO:0050789//regulation of biological process;GO:0071704//organic substance…
ENSMUSG00000026135	Zfp142	0.0684398	0.0356711	0.0628739	0.0743921	0.0701184	0.0834244	0.0838662	0.0527474	0.0829449	0.0560475	0.0613555	0.0603807	0.0915776	0.0137175	0.101636	0.0583641	0	0	zinc finger protein 142 [Source:MGI Symbol;Acc:MGI:1924514]	-	-	-	-	GO:0005575//cellular_component	GO:0005488//binding;GO:0003674//molecular_function;GO:0043167//ion binding	GO:0008150//biological_process
ENSMUSG00000026172	Bcs1l	0.099845	0.101552	0.0940519	0.102086	0.0928007	0.10268	0.0854994	0.0957543	0.10955	0.0907001	0.0648106	0.185572	0.130161	0.0119324	0.0543147	0.0313324	0.0255096	0.11342	BCS1-like (yeast) [Source:MGI Symbol;Acc:MGI:1914071]	-	-	-	-	GO:0005739//mitochondrion;GO:0005622//intracellular;GO:0005623//cell;GO:0044464//cell part;GO:0005737//cytoplasm;GO:0005575//cellular_component;GO:0043227//membrane-bounded organelle;GO:0043229//intracellular organelle;GO:0043226//organelle;GO:0044444//cytoplasmic part;GO:0044424//intracellular part;GO:0043231//intracellular membrane-bounded organelle	GO:0003674//molecular_function	GO:0065003//macromolecular complex assembly;GO:0070271//protein complex biogenesis;GO:0044085//cellular component biogenesis;GO:0009987//cellular process;GO:0007005//mitochondrion organization;GO:0022607//cellular component assembly;GO:0071822//protein complex subunit organization;GO:0008150//biological_process;GO:0006461//protein complex assembly;GO:0043933//macromolecular complex subunit organi…
ENSMUSG00000026171	Rnf25	0.100733	0.0906531	0.10864	0.132631	0.102654	0.118386	0.0963888	0.203817	0.0871921	0.0714249	0.159982	0.200196	0.199493	0.0364668	0.117919	0.291935	0	0.0152338	ring finger protein 25 [Source:MGI Symbol;Acc:MGI:1890215]	-	-	-	-	GO:0005623//cell;GO:0005622//intracellular;GO:0044464//cell part;GO:0044444//cytoplasmic part;GO:0043231//intracellular membrane-bounded organelle;GO:0043226//organelle;GO:0005634//nucleus;GO:0043229//intracellular organelle;GO:0005829//cytosol;GO:0005737//cytoplasm;GO:0043227//membrane-bounded organelle;GO:0044424//intracellular part;GO:0005575//cellular_component	GO:0016874//ligase activity;GO:0043167//ion binding;GO:0003824//catalytic activity;GO:0008134//transcription factor binding;GO:0005515//protein binding;GO:0005488//binding;GO:0003674//molecular_function	GO:0008150//biological_process;GO:0044238//primary metabolic process;GO:0019538//protein metabolic process;GO:0036211//protein modification process;GO:0043412//macromolecule modification;GO:0006464//cellular protein modification process;GO:0006807//nitrogen compound metabolic process;GO:0009987//cellular process;GO:0008152//metabolic process;GO:0044260//cellular macromolecule metabolic process;GO…
ENSMUSG00000033276	Stk36	0.0116544	0.0109656	0.00818544	0.0139301	0.0131195	0.021733	0.0164628	0.0238828	0.00782784	0.00702182	0	0	0.0248371	0	0.0145455	0.033715	0	0.0152338	serine/threonine kinase 36 [Source:MGI Symbol;Acc:MGI:1920831]	Human Diseases;Environmental Information Processing	Signal transduction;Cancers	ko05200//Pathways in cancer;ko05217//Basal cell carcinoma;ko04340//Hedgehog signaling pathway	K06228	GO:0005634//nucleus;GO:0005623//cell;GO:0044464//cell part;GO:0005737//cytoplasm;GO:0043229//intracellular organelle;GO:0005622//intracellular;GO:0043227//membrane-bounded organelle;GO:0043226//organelle;GO:0005575//cellular_component;GO:0044424//intracellular part;GO:0043231//intracellular membrane-bounded organelle	GO:0003824//catalytic activity;GO:0016740//transferase activity;GO:0016301//kinase activity;GO:0016772//transferase activity, transferring phosphorus-containing groups;GO:0008134//transcription factor binding;GO:0003674//molecular_function;GO:0005515//protein binding;GO:0043167//ion binding;GO:0005488//binding	GO:0032502//developmental process;GO:0034641//cellular nitrogen compound metabolic process;GO:0009653//anatomical structure morphogenesis;GO:0044085//cellular component biogenesis;GO:0071704//organic substance metabolic process;GO:0008150//biological_process;GO:0032989//cellular component morphogenesis;GO:0019538//protein metabolic process;GO:0050794//regulation of cellular process;GO:0044237//ce…
ENSMUSG00000033257	Ttll4	0.0341618	0.0129205	0.0362891	0.0562213	0.0533192	0.0468907	0.0170334	0.0465852	0.00438246	0.0219771	0.0574644	0.0151794	0.0848949	0.00457574	0.0333689	0.0222602	0.0778634	0	tubulin tyrosine ligase-like family, member 4 [Source:MGI Symbol;Acc:MGI:1914784]	-	-	-	-	GO:0005929//cilium;GO:0043232//intracellular non-membrane-bounded organelle;GO:0005575//cellular_component;GO:0005623//cell;GO:0043228//non-membrane-bounded organelle;GO:0005622//intracellular;GO:0043226//organelle;GO:0044424//intracellular part;GO:0005856//cytoskeleton;GO:0043229//intracellular organelle;GO:0042995//cell projection;GO:0044464//cell part;GO:0005737//cytoplasm	GO:0005488//binding;GO:0003674//molecular_function;GO:0008092//cytoskeletal protein binding;GO:0003824//catalytic activity;GO:0005515//protein binding;GO:0016874//ligase activity	GO:0009987//cellular process;GO:0043412//macromolecule modification;GO:0019538//protein metabolic process;GO:0008150//biological_process;GO:0043170//macromolecule metabolic process;GO:0006464//cellular protein modification process;GO:0071704//organic substance metabolic process;GO:0044260//cellular macromolecule metabolic process;GO:0044238//primary metabolic process;GO:0008152//metabolic process…
ENSMUSG00000026170	Cyp27a1	0.00495005	0	0.113721	0.00746148	0.00299491	0.00924674	0.0129824	0.00781969	0.00175418	0.0145926	0.0948925	0	0.0724919	0	0	0.0444208	0.256448	0.268218	cytochrome P450, family 27, subfamily a, polypeptide 1 [Source:MGI Symbol;Acc:MGI:88594]	Organismal Systems;Metabolism	Lipid metabolism;Global and Overview;Endocrine system	ko01100//Metabolic pathways;ko03320//PPAR signaling pathway;ko00120//Primary bile acid biosynthesis	K00488	GO:0005575//cellular_component;GO:0044424//intracellular part;GO:0043231//intracellular membrane-bounded organelle;GO:0043229//intracellular organelle;GO:0005739//mitochondrion;GO:0043227//membrane-bounded organelle;GO:0005737//cytoplasm;GO:0005622//intracellular;GO:0044464//cell part;GO:0005623//cell;GO:0044444//cytoplasmic part;GO:0043226//organelle	GO:0016491//oxidoreductase activity;GO:0005488//binding;GO:0003674//molecular_function;GO:0043167//ion binding;GO:0003824//catalytic activity	GO:0008150//biological_process
ENSMUSG00000006542	Prkag3	0.000692693	0	0	0.00230774	0	0	0	0	0	0	0	0	0	0	0	0	0	0.950485	protein kinase, AMP-activated, gamma 3 non-catatlytic subunit [Source:MGI Symbol;Acc:MGI:1891343]	Environmental Information Processing;Organismal Systems;Human Diseases	Signal transduction;Environmental adaptation;Endocrine system;Aging;Cardiovascular diseases;Endocrine and metabolic diseases	ko04921//Oxytocin signaling pathway;ko04932//Non-alcoholic fatty liver disease (NAFLD);ko04910//Insulin signaling pathway;ko04068//FoxO signaling pathway;ko04152//AMPK signaling pathway;ko04931//Insulin resistance;ko04922//Glucagon signaling pathway;ko04211//Longevity regulating pathway - mammal;ko05410//Hypertrophic cardiomyopathy (HCM);ko04920//Adipocytokine signaling pathway;ko04213//Longevity…	K07200	GO:0043229//intracellular organelle;GO:0043233//organelle lumen;GO:0005634//nucleus;GO:0005576//extracellular region;GO:0005829//cytosol;GO:0044422//organelle part;GO:0043234//protein complex;GO:0031974//membrane-enclosed lumen;GO:0043226//organelle;GO:0044464//cell part;GO:0043227//membrane-bounded organelle;GO:0044428//nuclear part;GO:0005623//cell;GO:0032991//macromolecular complex;GO:0005737/…	GO:0005488//binding;GO:0016301//kinase activity;GO:0016740//transferase activity;GO:0003824//catalytic activity;GO:0003674//molecular_function;GO:0005515//protein binding;GO:0019899//enzyme binding;GO:0016772//transferase activity, transferring phosphorus-containing groups	GO:0006629//lipid metabolic process;GO:0051179//localization;GO:0008152//metabolic process;GO:0009987//cellular process;GO:0006091//generation of precursor metabolites and energy;GO:0044710//single-organism metabolic process;GO:0051234//establishment of localization;GO:0016043//cellular component organization;GO:0071704//organic substance metabolic process;GO:0061024//membrane organization;GO:007…
ENSMUSG00000033227	Wnt6	0.00194487	0.00109992	0.00751521	0.0527879	0.00743302	0.0265351	0.0231557	0.00572792	0.0264297	0.00356422	0.0236412	0.0110289	0	0	0	0	0	0	wingless-type MMTV integration site family, member 6 [Source:MGI Symbol;Acc:MGI:98960]	Human Diseases;Cellular Processes;Environmental Information Processing;Organismal Systems	Cellular commiunity;Endocrine system;Cancers;Signal transduction;Infectious diseases	ko05200//Pathways in cancer;ko05166//HTLV-I infection;ko05205//Proteoglycans in cancer;ko04390//Hippo signaling pathway;ko04550//Signaling pathways regulating pluripotency of stem cells;ko04310//Wnt signaling pathway;ko04916//Melanogenesis;ko05217//Basal cell carcinoma;ko04340//Hedgehog signaling pathway	K00445	GO:0031012//extracellular matrix;GO:0044424//intracellular part;GO:0005576//extracellular region;GO:0005737//cytoplasm;GO:0044464//cell part;GO:0043227//membrane-bounded organelle;GO:0043229//intracellular organelle;GO:0044421//extracellular region part;GO:0005783//endoplasmic reticulum;GO:0005615//extracellular space;GO:0043226//organelle;GO:0005578//proteinaceous extracellular matrix;GO:0005575…	GO:0003674//molecular_function	GO:0065007//biological regulation;GO:0048856//anatomical structure development;GO:0044700//single organism signaling;GO:0006807//nitrogen compound metabolic process;GO:0009987//cellular process;GO:0030154//cell differentiation;GO:0034641//cellular nitrogen compound metabolic process;GO:0044237//cellular metabolic process;GO:0050896//response to stimulus;GO:0008152//metabolic process;GO:0009790//e…
ENSMUSG00000099472	Gm29539	0	0	0	0	0	0	0	0	0	0	0	0	0	0	0	0	0	0	-	-	-	-	-	-	-	-
ENSMUSG00000026167	Wnt10a	0	0.00457568	0.00770612	0.0221575	0.0123265	0.041422	0.0155233	0.007449	0	0	0	0.00526676	0	0	0	0	0	0	wingless-type MMTV integration site family, member 10A [Source:MGI Symbol;Acc:MGI:108071]	Organismal Systems;Environmental Information Processing;Cellular Processes;Human Diseases	Cancers;Endocrine system;Signal transduction;Infectious diseases;Cellular commiunity	ko05200//Pathways in cancer;ko05166//HTLV-I infection;ko05205//Proteoglycans in cancer;ko04390//Hippo signaling pathway;ko04550//Signaling pathways regulating pluripotency of stem cells;ko04310//Wnt signaling pathway;ko04916//Melanogenesis;ko05217//Basal cell carcinoma;ko04340//Hedgehog signaling pathway	K01357	GO:0005576//extracellular region;GO:0005615//extracellular space;GO:0044421//extracellular region part;GO:0031012//extracellular matrix;GO:0005575//cellular_component;GO:0005578//proteinaceous extracellular matrix	GO:0003674//molecular_function	GO:0065007//biological regulation;GO:0050789//regulation of biological process;GO:0051716//cellular response to stimulus;GO:0030154//cell differentiation;GO:0023052//signaling;GO:0050794//regulation of cellular process;GO:0048856//anatomical structure development;GO:0009987//cellular process;GO:0032502//developmental process;GO:0044699//single-organism process;GO:0007165//signal transduction;GO:0…
ENSMUSG00000090071	Cdk5r2	0	0	0	0	0	0	0	0	0	0	0	0	0	0	0	0	0	0	cyclin-dependent kinase 5, regulatory subunit 2 (p39) [Source:MGI Symbol;Acc:MGI:1330828]	-	-	-	-	GO:0005623//cell;GO:0005575//cellular_component;GO:0032991//macromolecular complex;GO:0071944//cell periphery;GO:0043234//protein complex;GO:0005737//cytoplasm;GO:0005622//intracellular;GO:0044464//cell part;GO:0044424//intracellular part;GO:0005886//plasma membrane;GO:0016020//membrane	GO:0030234//enzyme regulator activity;GO:0005515//protein binding;GO:0005488//binding;GO:0098772//molecular function regulator;GO:0003674//molecular_function;GO:0008289//lipid binding;GO:0008092//cytoskeletal protein binding	GO:0044260//cellular macromolecule metabolic process;GO:0044763//single-organism cellular process;GO:0019538//protein metabolic process;GO:0044699//single-organism process;GO:0006928//movement of cell or subcellular component;GO:0006464//cellular protein modification process;GO:0008150//biological_process;GO:0032502//developmental process;GO:0048870//cell motility;GO:0009653//anatomical structure…
ENSMUSG00000055197	Fev	0	0	0	0	0.00104164	0	0	0	0	0	0	0	0	0	0	0	0	0	FEV (ETS oncogene family) [Source:MGI Symbol;Acc:MGI:2449712]	Human Diseases	Cancers	ko05202//Transcriptional misregulation in cancers	K09437	GO:0043229//intracellular organelle;GO:0043227//membrane-bounded organelle;GO:0005575//cellular_component;GO:0005623//cell;GO:0005634//nucleus;GO:0043231//intracellular membrane-bounded organelle;GO:0044464//cell part;GO:0005622//intracellular;GO:0044424//intracellular part;GO:0043226//organelle	GO:0001071//nucleic acid binding transcription factor activity;GO:0003677//DNA binding;GO:1901363//heterocyclic compound binding;GO:0003674//molecular_function;GO:0005488//binding;GO:0003676//nucleic acid binding;GO:0097159//organic cyclic compound binding	GO:0006807//nitrogen compound metabolic process;GO:0009058//biosynthetic process;GO:0044699//single-organism process;GO:0009987//cellular process;GO:0044237//cellular metabolic process;GO:0008150//biological_process;GO:0044763//single-organism cellular process;GO:0008152//metabolic process;GO:0048856//anatomical structure development;GO:0032502//developmental process;GO:0044767//single-organism d…
ENSMUSG00000006546	Cryba2	0	0	0	0.000553218	0	0	0	0	0	0	0	0	0	0	0	0	0	0	crystallin, beta A2 [Source:MGI Symbol;Acc:MGI:104336]	-	-	-	-	-	GO:0005198//structural molecule activity;GO:0003674//molecular_function	GO:0048856//anatomical structure development;GO:0008150//biological_process;GO:0032502//developmental process
ENSMUSG00000047021	Ccdc108	0	0	0	0	0	0	0	0	0	0	0	0	0	0	0	0	0	0	coiled-coil domain containing 108 [Source:MGI Symbol;Acc:MGI:2444274]	-	-	-	-	GO:0005575//cellular_component	GO:0003674//molecular_function;GO:1901363//heterocyclic compound binding;GO:0097159//organic cyclic compound binding;GO:0003723//RNA binding;GO:0005488//binding;GO:0003676//nucleic acid binding	GO:0008150//biological_process
ENSMUSG00000089653	Gm15841	0	0	0	0	0	0	0	0	0	0	0	0	0	0	0	0	0	0	-	-	-	-	-	-	-	-
ENSMUSG00000006538	Ihh	0.00250762	0.000501685	0.00425639	0.000990065	0	0.00501216	0.00585942	0	0.0054072	0	0	0.0111126	0	0	1.98906	0	0	0	Indian hedgehog [Source:MGI Symbol;Acc:MGI:96533]	Environmental Information Processing	Signal transduction	ko04340//Hedgehog signaling pathway	K11989	GO:0005623//cell;GO:0016020//membrane;GO:0005886//plasma membrane;GO:0044464//cell part;GO:0005575//cellular_component;GO:0071944//cell periphery	GO:0043167//ion binding;GO:0005488//binding;GO:0003674//molecular_function	GO:0044767//single-organism developmental process;GO:0044699//single-organism process;GO:0034641//cellular nitrogen compound metabolic process;GO:0048869//cellular developmental process;GO:0006807//nitrogen compound metabolic process;GO:0044763//single-organism cellular process;GO:0009987//cellular process;GO:0050789//regulation of biological process;GO:0023052//signaling;GO:0000003//reproduction…
ENSMUSG00000026162	Nhej1	0.0632711	0.0643618	0.0440169	0.0719247	0.0785523	0.074054	0.0498075	0.0838043	0.0596585	0.0664613	0.0540485	0.036819	0	0	0.247383	0.05645	0	0.0560912	nonhomologous end-joining factor 1 [Source:MGI Symbol;Acc:MGI:1922820]	-	-	-	-	GO:0032991//macromolecular complex;GO:0043229//intracellular organelle;GO:0005634//nucleus;GO:0043226//organelle;GO:0043234//protein complex;GO:0043227//membrane-bounded organelle;GO:0044424//intracellular part;GO:0005575//cellular_component;GO:0043231//intracellular membrane-bounded organelle;GO:0005623//cell;GO:0005622//intracellular;GO:0044464//cell part	GO:0003674//molecular_function	GO:0048869//cellular developmental process;GO:0046483//heterocycle metabolic process;GO:0006950//response to stress;GO:0030154//cell differentiation;GO:0043170//macromolecule metabolic process;GO:0044699//single-organism process;GO:1901360//organic cyclic compound metabolic process;GO:0071704//organic substance metabolic process;GO:0008150//biological_process;GO:0090304//nucleic acid metabolic pr…
ENSMUSG00000026205	Slc23a3	0	0.00368322	0.00548147	0.00120915	0.00112604	0	0.00958415	0	0	0	0	0.0414516	0	0	0	0	0	0	-	-	-	-	-	-	-	-
ENSMUSG00000033159	Cnppd1	0.258291	0.566505	0.289757	0.174916	0.174369	0.267054	0.192689	0.237602	0.286572	0.224366	0.228552	0.152079	0.657012	0.129639	0.241941	0.354087	1.00429	0.0605312	cyclin Pas1/PHO80 domain containing 1 [Source:MGI Symbol;Acc:MGI:1916421]	-	-	-	-	GO:0005575//cellular_component	GO:0005515//protein binding;GO:0005488//binding;GO:0019899//enzyme binding;GO:0003674//molecular_function	GO:0009987//cellular process;GO:0044699//single-organism process;GO:0071704//organic substance metabolic process;GO:0044238//primary metabolic process;GO:0036211//protein modification process;GO:0019538//protein metabolic process;GO:0006464//cellular protein modification process;GO:0044763//single-organism cellular process;GO:0044260//cellular macromolecule metabolic process;GO:0043170//macromole…
ENSMUSG00000049339	Fam134a	0.32932	0.37201	0.441004	0.433925	0.305944	0.379188	0.43146	0.515243	0.264793	0.319823	0.441433	0.374094	0.384696	0.311633	0.333553	0.439482	0.24543	0.0445109	family with sequence similarity 134, member A [Source:MGI Symbol;Acc:MGI:2388278]	-	-	-	-	GO:0005575//cellular_component	GO:0003674//molecular_function	GO:0008150//biological_process
ENSMUSG00000026197	Zfand2b	0.20105	0.283646	0.265818	0.230306	0.186831	0.256579	0.229793	0.290167	0.27583	0.234629	0.181486	0.324607	0.428783	0.203527	0.219483	0.362804	0.463441	0.125289	zinc finger, AN1 type domain 2B [Source:MGI Symbol;Acc:MGI:1916068]	-	-	-	-	GO:0043227//membrane-bounded organelle;GO:0005783//endoplasmic reticulum;GO:0005623//cell;GO:0012505//endomembrane system;GO:0044464//cell part;GO:0043231//intracellular membrane-bounded organelle;GO:0043229//intracellular organelle;GO:0005737//cytoplasm;GO:0005575//cellular_component;GO:0005622//intracellular;GO:0044444//cytoplasmic part;GO:0043226//organelle;GO:0044424//intracellular part	GO:0043167//ion binding;GO:0005488//binding;GO:0003674//molecular_function	GO:0015031//protein transport;GO:0061024//membrane organization;GO:0044765//single-organism transport;GO:0051234//establishment of localization;GO:0034613//cellular protein localization;GO:0016043//cellular component organization;GO:0008104//protein localization;GO:0071840//cellular component organization or biogenesis;GO:0008150//biological_process;GO:0051641//cellular localization;GO:0046907//i…
ENSMUSG00000026198	Abcb6	0.0683604	0.0383378	0.073736	0.0884832	0.0745345	0.0813935	0.0714327	0.090726	0.0545688	0.0926823	0.0487745	0.0487997	0.0275464	0.0907761	0.0633527	0.0233267	0	0.0445109	ATP-binding cassette, sub-family B (MDR/TAP), member 6 [Source:MGI Symbol;Acc:MGI:1921354]	Environmental Information Processing	Membrane transport	ko02010//ABC transporters	K05661	GO:0005794//Golgi apparatus;GO:0005739//mitochondrion;GO:0005576//extracellular region;GO:0043229//intracellular organelle;GO:0043226//organelle;GO:0044424//intracellular part;GO:0043227//membrane-bounded organelle;GO:0005622//intracellular;GO:0044464//cell part;GO:0005773//vacuole;GO:0043231//intracellular membrane-bounded organelle;GO:0005768//endosome;GO:0044444//cytoplasmic part;GO:0005737//c…	GO:0003824//catalytic activity;GO:0017111//nucleoside-triphosphatase activity;GO:0005215//transporter activity;GO:0003674//molecular_function;GO:0016817//hydrolase activity, acting on acid anhydrides;GO:0016462//pyrophosphatase activity;GO:0022857//transmembrane transporter activity;GO:0016887//ATPase activity;GO:0016787//hydrolase activity;GO:0016818//hydrolase activity, acting on acid anhydride…	GO:0055085//transmembrane transport;GO:0044765//single-organism transport;GO:0032502//developmental process;GO:0065008//regulation of biological quality;GO:0042592//homeostatic process;GO:0009987//cellular process;GO:0051234//establishment of localization;GO:0044763//single-organism cellular process;GO:0034641//cellular nitrogen compound metabolic process;GO:0051179//localization;GO:0065007//biol…
ENSMUSG00000033124	Atg9a	0.154014	0.175244	0.132092	0.122591	0.152603	0.166491	0.183619	0.185384	0.0939656	0.196184	0.164234	0.198676	0.0448011	0.03483	0.193029	0.133464	0.0215959	0.0282943	autophagy related 9A [Source:MGI Symbol;Acc:MGI:2138446]	-	-	-	-	GO:0012505//endomembrane system;GO:0043229//intracellular organelle;GO:0044424//intracellular part;GO:0005773//vacuole;GO:0005623//cell;GO:0044464//cell part;GO:0044444//cytoplasmic part;GO:0005794//Golgi apparatus;GO:0043226//organelle;GO:0005737//cytoplasm;GO:0005575//cellular_component;GO:0005622//intracellular;GO:0043227//membrane-bounded organelle;GO:0005768//endosome;GO:0043231//intracellul…	GO:0003674//molecular_function	GO:0008150//biological_process;GO:0006914//autophagy;GO:0022607//cellular component assembly;GO:0044085//cellular component biogenesis;GO:0009987//cellular process;GO:0016043//cellular component organization;GO:0071840//cellular component organization or biogenesis
ENSMUSG00000026199	Ankzf1	0.0729679	0.0683904	0.0355251	0.0562552	0.0576072	0.0788868	0.0525916	0.0340379	0.0386714	0.0539416	0.144071	0.140717	0.00991851	0.0558143	0.0738329	0.0464692	0	0.0225822	ankyrin repeat and zinc finger domain containing 1 [Source:MGI Symbol;Acc:MGI:1098746]	-	-	-	-	GO:0005575//cellular_component	GO:0003674//molecular_function	-
ENSMUSG00000026200	Glb1l	0.111552	0.0523703	0.0945759	0.0430798	0.0310655	0.0335632	0.0930206	0.0558497	0.035612	0.116201	0.112523	0.112836	0.0207019	0.0313003	0.0491899	0	0.111339	0	galactosidase, beta 1-like [Source:MGI Symbol;Acc:MGI:1921827]	-	-	-	-	GO:0043229//intracellular organelle;GO:0043226//organelle;GO:0005623//cell;GO:0005576//extracellular region;GO:0005737//cytoplasm;GO:0043227//membrane-bounded organelle;GO:0044424//intracellular part;GO:0043231//intracellular membrane-bounded organelle;GO:0044464//cell part;GO:0044444//cytoplasmic part;GO:0005773//vacuole;GO:0005575//cellular_component;GO:0005622//intracellular	GO:0003824//catalytic activity;GO:0016787//hydrolase activity;GO:0003674//molecular_function;GO:0016798//hydrolase activity, acting on glycosyl bonds	GO:0008152//metabolic process;GO:0008150//biological_process;GO:0044238//primary metabolic process;GO:0005975//carbohydrate metabolic process;GO:0071704//organic substance metabolic process
ENSMUSG00000026201	Stk16	0.441901	0.610554	0.512008	0.700951	0.443455	0.599163	0.495516	0.663436	0.511291	0.619152	0.518225	0.568215	0.416385	0.245873	0.64144	0.553866	0.526737	0.101275	serine/threonine kinase 16 [Source:MGI Symbol;Acc:MGI:1313271]	-	-	-	-	GO:0044444//cytoplasmic part;GO:0005622//intracellular;GO:0043226//organelle;GO:0005794//Golgi apparatus;GO:0031410//cytoplasmic vesicle;GO:0012505//endomembrane system;GO:0016023//cytoplasmic, membrane-bounded vesicle;GO:0005623//cell;GO:0043227//membrane-bounded organelle;GO:0031982//vesicle;GO:0043229//intracellular organelle;GO:0031988//membrane-bounded vesicle;GO:0005737//cytoplasm;GO:000557…	GO:0003674//molecular_function;GO:0016772//transferase activity, transferring phosphorus-containing groups;GO:0016301//kinase activity;GO:0001071//nucleic acid binding transcription factor activity;GO:0016740//transferase activity;GO:0003824//catalytic activity	GO:0043412//macromolecule modification;GO:0008152//metabolic process;GO:0044267//cellular protein metabolic process;GO:0019538//protein metabolic process;GO:0044237//cellular metabolic process;GO:0071704//organic substance metabolic process;GO:0036211//protein modification process;GO:0043170//macromolecule metabolic process;GO:0006807//nitrogen compound metabolic process;GO:0044238//primary metab…
ENSMUSG00000026202	Tuba4a	0.0376926	0.0305026	0.107261	0.171036	0.145277	0.129634	0.082425	0.299878	0.0521158	0.0915069	0.0757166	0.0341109	0.244167	0.937297	0.130544	0.57206	0.673928	7.80341	tubulin, alpha 4A [Source:MGI Symbol;Acc:MGI:1095410]	Cellular Processes	Transport and catabolism;Cellular commiunity	ko04145//Phagosome;ko04540//Gap junction	K07374	GO:0005737//cytoplasm;GO:0043232//intracellular non-membrane-bounded organelle;GO:0043226//organelle;GO:0005576//extracellular region;GO:0043228//non-membrane-bounded organelle;GO:0005856//cytoskeleton;GO:0005623//cell;GO:0005575//cellular_component;GO:0005622//intracellular;GO:0043229//intracellular organelle;GO:0044464//cell part;GO:0044424//intracellular part	GO:0005515//protein binding;GO:0017111//nucleoside-triphosphatase activity;GO:0016462//pyrophosphatase activity;GO:0003924//GTPase activity;GO:0016817//hydrolase activity, acting on acid anhydrides;GO:0005198//structural molecule activity;GO:0003674//molecular_function;GO:0019899//enzyme binding;GO:0016787//hydrolase activity;GO:0016818//hydrolase activity, acting on acid anhydrides, in phosphoru…	GO:0071840//cellular component organization or biogenesis;GO:0006996//organelle organization;GO:0007010//cytoskeleton organization;GO:0016043//cellular component organization;GO:0009987//cellular process;GO:0008150//biological_process
ENSMUSG00000096094	A630095N17Rik	0	0	0	0	0	0	0	0	0	0	0	0	0	0	0	0	0	0	RIKEN cDNA A630095N17 gene [Source:MGI Symbol;Acc:MGI:2686470]	-	-	-	-	GO:0005575//cellular_component	GO:0003674//molecular_function	GO:0008150//biological_process
ENSMUSG00000026203	Dnajb2	0.173075	0.12324	0.212003	0.103805	0.240654	0.216461	0.12103	0.132485	0.15725	0.231041	0.275486	0.174059	0.162991	0.344028	0.363365	0.527086	0.138074	0.74408	DnaJ heat shock protein family (Hsp40) member B2 [Source:MGI Symbol;Acc:MGI:1928739]	Genetic Information Processing	Folding, sorting and degradation	ko04141//Protein processing in endoplasmic reticulum	K09508	GO:0005622//intracellular;GO:0043231//intracellular membrane-bounded organelle;GO:0005829//cytosol;GO:0043226//organelle;GO:0005575//cellular_component;GO:0044464//cell part;GO:0044444//cytoplasmic part;GO:0043227//membrane-bounded organelle;GO:0005737//cytoplasm;GO:0005634//nucleus;GO:0005623//cell;GO:0043229//intracellular organelle;GO:0044424//intracellular part	GO:0051082//unfolded protein binding;GO:0003674//molecular_function;GO:0005488//binding;GO:0005515//protein binding	GO:0006457//protein folding;GO:0022607//cellular component assembly;GO:0071840//cellular component organization or biogenesis;GO:0040007//growth;GO:0044699//single-organism process;GO:0009987//cellular process;GO:0008150//biological_process;GO:0016043//cellular component organization;GO:0008283//cell proliferation;GO:0044085//cellular component biogenesis
ENSMUSG00000026204	Ptprn	0.0280513	0.00879633	0.00441329	0.0642174	0.0573493	0.046657	0.0337655	0.030614	0.118682	0.00277871	0.0165671	0.0114227	0	0	0	0	0	0.0112911	protein tyrosine phosphatase, receptor type, N [Source:MGI Symbol;Acc:MGI:102765]	Human Diseases	Endocrine and metabolic diseases	ko04940//Type I diabetes mellitus	K07817	GO:0044464//cell part;GO:0005768//endosome;GO:0031988//membrane-bounded vesicle;GO:0005794//Golgi apparatus;GO:0005622//intracellular;GO:0005575//cellular_component;GO:0031410//cytoplasmic vesicle;GO:0031982//vesicle;GO:0005886//plasma membrane;GO:0005773//vacuole;GO:0016020//membrane;GO:0071944//cell periphery;GO:0005623//cell;GO:0043226//organelle;GO:0043231//intracellular membrane-bounded orga…	GO:0005488//binding;GO:0008092//cytoskeletal protein binding;GO:0019899//enzyme binding;GO:0003674//molecular_function;GO:0005515//protein binding	GO:0050794//regulation of cellular process;GO:0006810//transport;GO:0044700//single organism signaling;GO:0044699//single-organism process;GO:0007154//cell communication;GO:0051716//cellular response to stimulus;GO:0023052//signaling;GO:0007267//cell-cell signaling;GO:0051179//localization;GO:0051234//establishment of localization;GO:0065007//biological regulation;GO:0008150//biological_process;G…
ENSMUSG00000101840	Gm28294	0	0	0	0	0	0	0	0	0	0	0	0	0	0	0	0	0	0	-	-	-	-	-	-	-	-
ENSMUSG00000033061	Resp18	0	0	0	0	0	0	0	0	0	0	0	0	0	0	0	0	0	0	regulated endocrine-specific protein 18 [Source:MGI Symbol;Acc:MGI:1098222]	-	-	-	-	GO:0005737//cytoplasm;GO:0044424//intracellular part;GO:0044464//cell part;GO:0005622//intracellular;GO:0005575//cellular_component;GO:0005623//cell;GO:0043227//membrane-bounded organelle;GO:0012505//endomembrane system;GO:0043229//intracellular organelle;GO:0043231//intracellular membrane-bounded organelle;GO:0005783//endoplasmic reticulum;GO:0005576//extracellular region;GO:0043226//organelle;G…	GO:0003674//molecular_function	GO:0032501//multicellular organismal process;GO:0044767//single-organism developmental process;GO:0032502//developmental process;GO:0048856//anatomical structure development;GO:0009790//embryo development;GO:0044707//single-multicellular organism process;GO:0008150//biological_process;GO:0044699//single-organism process;GO:0007275//multicellular organism development
ENSMUSG00000100556	Gm28902	0	0	0	0	0	0	0	0	0	0	0	0	0	0	0	0	0	0	-	-	-	-	-	-	-	-
ENSMUSG00000026209	Dnpep	0.627768	0.659074	0.566043	0.444211	0.524694	0.625203	0.585115	0.547828	0.77723	0.532122	0.427927	0.404829	0.998796	0.0613506	0.36629	0.233182	0.261449	0.111773	aspartyl aminopeptidase [Source:MGI Symbol;Acc:MGI:1278328]	-	-	-	-	GO:0044424//intracellular part;GO:0005654//nucleoplasm;GO:0043233//organelle lumen;GO:0031974//membrane-enclosed lumen;GO:0005623//cell;GO:0043229//intracellular organelle;GO:0044428//nuclear part;GO:0005634//nucleus;GO:0005615//extracellular space;GO:0043227//membrane-bounded organelle;GO:0044421//extracellular region part;GO:0005622//intracellular;GO:0031981//nuclear lumen;GO:0043226//organelle…	GO:0043167//ion binding;GO:0016787//hydrolase activity;GO:0003824//catalytic activity;GO:0008233//peptidase activity;GO:0003674//molecular_function;GO:0005488//binding	GO:0009987//cellular process;GO:0044237//cellular metabolic process;GO:0034641//cellular nitrogen compound metabolic process;GO:0008150//biological_process;GO:0008152//metabolic process;GO:0006807//nitrogen compound metabolic process
ENSMUSG00000026208	Des	0.031432	0.0781758	0.136671	0.301648	0.232172	0.224903	0.182062	0.173593	6.41182	0.0236125	0.0330104	0.152311	0.398829	0	0.0296566	0.0432193	0	70.1599	desmin [Source:MGI Symbol;Acc:MGI:94885]	Human Diseases	Cardiovascular diseases	ko05414//Dilated cardiomyopathy (DCM);ko05410//Hypertrophic cardiomyopathy (HCM);ko05412//Arrhythmogenic right ventricular cardiomyopathy (ARVC)	K07610	GO:0005575//cellular_component;GO:0044424//intracellular part;GO:0016020//membrane;GO:0043228//non-membrane-bounded organelle;GO:0005886//plasma membrane;GO:0005623//cell;GO:0005622//intracellular;GO:0005576//extracellular region;GO:0005856//cytoskeleton;GO:0044464//cell part;GO:0043226//organelle;GO:0043229//intracellular organelle;GO:0071944//cell periphery;GO:0043232//intracellular non-membran…	GO:0003674//molecular_function;GO:0005198//structural molecule activity;GO:0005515//protein binding;GO:0008092//cytoskeletal protein binding;GO:0005488//binding	GO:0007010//cytoskeleton organization;GO:0048856//anatomical structure development;GO:0071840//cellular component organization or biogenesis;GO:0032502//developmental process;GO:0008150//biological_process;GO:0009987//cellular process;GO:0006996//organelle organization;GO:0016043//cellular component organization
ENSMUSG00000085653	Gm15179	0.000526364	0	0	0.000518544	0	0.00119172	0.00181244	0	0	0	0	0	0	0	0	0	0	0.118772	-	-	-	-	-	-	-	-
ENSMUSG00000026207	Speg	0.0554469	0.00131274	0.0256617	0.0157092	0.0471569	0.045725	0.0627159	0.0251244	0.119675	0.0471388	0.0196719	0.0993459	0	0	0.0471721	0.0642585	0	0.179801	SPEG complex locus [Source:MGI Symbol;Acc:MGI:109282]	-	-	-	-	GO:0005622//intracellular;GO:0044424//intracellular part;GO:0043227//membrane-bounded organelle;GO:0043229//intracellular organelle;GO:0043226//organelle;GO:0005575//cellular_component;GO:0005634//nucleus;GO:0044464//cell part;GO:0005623//cell;GO:0043231//intracellular membrane-bounded organelle	GO:0016772//transferase activity, transferring phosphorus-containing groups;GO:0016301//kinase activity;GO:0003824//catalytic activity;GO:0016740//transferase activity;GO:0003674//molecular_function	GO:0044267//cellular protein metabolic process;GO:0009790//embryo development;GO:0036211//protein modification process;GO:0044767//single-organism developmental process;GO:0044260//cellular macromolecule metabolic process;GO:0043412//macromolecule modification;GO:0048856//anatomical structure development;GO:0008152//metabolic process;GO:0071704//organic substance metabolic process;GO:0006464//cel…
ENSMUSG00000086053	Gm15178	0	0	0	0	0	0	0	0	0	0	0	0	0	0	0	0	0	0	-	-	-	-	-	-	-	-
ENSMUSG00000033021	Gmppa	0.369493	0.154666	0.37489	0.455037	0.453325	0.485383	0.363355	0.448932	0.370393	0.398502	0.466062	0.514735	0.106494	0.0152992	0.546588	0.297816	0.0750873	0.0678381	GDP-mannose pyrophosphorylase A [Source:MGI Symbol;Acc:MGI:1916330]	Metabolism	Global and Overview;Carbohydrate metabolism	ko01100//Metabolic pathways;ko01110//Biosynthesis of secondary metabolites;ko00520//Amino sugar and nucleotide sugar metabolism;ko00051//Fructose and mannose metabolism	K00966	GO:0005737//cytoplasm;GO:0005575//cellular_component;GO:0043226//organelle;GO:0044424//intracellular part;GO:0044464//cell part;GO:0005576//extracellular region;GO:0005623//cell;GO:0005622//intracellular	GO:0016779//nucleotidyltransferase activity;GO:0016772//transferase activity, transferring phosphorus-containing groups;GO:0003674//molecular_function;GO:0003824//catalytic activity;GO:0016740//transferase activity	GO:0008152//metabolic process;GO:0009058//biosynthetic process;GO:0008150//biological_process
ENSMUSG00000033007	Asic4	0	0	0	0	0	0	0	0	0	0	0	0	0	0	0	0	0	0	acid-sensing (proton-gated) ion channel family member 4 [Source:MGI Symbol;Acc:MGI:2652846]	Organismal Systems	Sensory system	ko04750//Inflammatory mediator regulation of TRP channels	K04831	GO:0005575//cellular_component	GO:0005215//transporter activity;GO:0003674//molecular_function;GO:0022857//transmembrane transporter activity	GO:0008150//biological_process;GO:0006810//transport;GO:0044763//single-organism cellular process;GO:0055085//transmembrane transport;GO:0051179//localization;GO:0044765//single-organism transport;GO:0009987//cellular process;GO:1902578//single-organism localization;GO:0051234//establishment of localization;GO:0044699//single-organism process
ENSMUSG00000032997	Chpf	0.792877	0.0404565	0.802233	0.75361	0.61044	0.875942	0.872927	0.652136	0.740125	1.01156	0.593218	1.04435	0.045849	0.0258686	0.463195	0.625969	0.022412	0.0473947	chondroitin polymerizing factor [Source:MGI Symbol;Acc:MGI:106576]	Metabolism	Global and Overview;Glycan biosynthesis and metabolism	ko01100//Metabolic pathways;ko00532//Glycosaminoglycan biosynthesis - chondroitin sulfate / dermatan sulfate	K00747	GO:0012505//endomembrane system;GO:0043231//intracellular membrane-bounded organelle;GO:0005737//cytoplasm;GO:0005575//cellular_component;GO:0005623//cell;GO:0043229//intracellular organelle;GO:0043226//organelle;GO:0044464//cell part;GO:0044424//intracellular part;GO:0005739//mitochondrion;GO:0044444//cytoplasmic part;GO:0043227//membrane-bounded organelle;GO:0005622//intracellular;GO:0005829//c…	GO:0043167//ion binding;GO:0003674//molecular_function;GO:0003824//catalytic activity;GO:0016757//transferase activity, transferring glycosyl groups;GO:0016740//transferase activity;GO:0005488//binding	GO:0008150//biological_process;GO:0008152//metabolic process;GO:0009058//biosynthetic process;GO:0006790//sulfur compound metabolic process;GO:0044237//cellular metabolic process;GO:0009987//cellular process
ENSMUSG00000026211	Obsl1	0.202572	0.0204568	0.101063	0.199801	0.166404	0.144023	0.119618	0.0991658	0.131977	0.20924	0.0811378	0.267017	0	0	0.265958	0.0387942	0	0.0920351	obscurin-like 1 [Source:MGI Symbol;Acc:MGI:2138628]	-	-	-	-	GO:0005815//microtubule organizing center;GO:0005575//cellular_component;GO:0044446//intracellular organelle part;GO:0043231//intracellular membrane-bounded organelle;GO:0044424//intracellular part;GO:0015630//microtubule cytoskeleton;GO:0044444//cytoplasmic part;GO:0005622//intracellular;GO:0043232//intracellular non-membrane-bounded organelle;GO:0044464//cell part;GO:0044422//organelle part;GO:…	GO:0003674//molecular_function	GO:0032502//developmental process;GO:0048285//organelle fission;GO:0048869//cellular developmental process;GO:0009987//cellular process;GO:0044699//single-organism process;GO:0048856//anatomical structure development;GO:0009653//anatomical structure morphogenesis;GO:0000278//mitotic cell cycle;GO:0032989//cellular component morphogenesis;GO:1902589//single-organism organelle organization;GO:00070…
[truncated: 27,428 more rows]

## Sheet: Fig 3b
Gene_name	Cluster 0	Cluster 9	Cluster 10	Cluster 2	Cluster 3	Cluster 4	Cluster 5	Cluster 6	Cluster 7	Gene_name	Group	type
Tfrc	0.0389328	0.0799935	0.0406287	0.0291851	0.085823	0.0848346	0.0782793	0.0465184	0.0412312	Tfrc	Iron Metabolism	POS
[truncated: 36 more rows]

## Sheet: Fig 3d
cells	orig.ident	seurat_clusters	Clusters	ENSMUSG00000027966(Col11a1)	ENSMUSG00000041324(Inhba)	ENSMUSG00000042436(Mfap4)	ENSMUSG00000006014(Prg4)	ENSMUSG00000027996(Sfrp2)	ENSMUSG00000029309(Sparcl1)
[truncated: 3,574 more rows]

[truncated: 29 more sheets: Fig 3h GSEA-1_GO0005578, Fig 3h GSEA-2_KO00534, Fig 3i GSEA-1_KO03030, Fig 3i GSEA-2_GO0051301, Fig 3j heat map, Fig 4a, Fig 4b, Fig 4c, Fig 4d, Fig 4e, Fig 4f, Fig 4g, Fig 4h, Fig 4i, Fig 4j, Fig 5, Fig 6, Fig 7, supp Fig 1, supp Fig 7 …]
